# Supplementary material for: Impact of Systematic Factors on the Outbreak Outcomes of the Novel COVID-19 Disease in China: Factor Analysis Study
Source: J Med Internet Res. 2020 Nov 11;22(11):e23853. doi: 10.2196/23853 (PMC7661104; doi:10.2196/23853)
Supplement: Multimedia Appendix 1 [file jmir_v22i11e23853_app1.zip]

Archive with 1 entries (1 files):
- Table S1.csv
