# Supplementary material for: Impact of Systematic Factors on the Outbreak Outcomes of the Novel COVID-19 Disease in China: Factor Analysis Study
Source: J Med Internet Res. 2020 Nov 11;22(11):e23853. doi: 10.2196/23853 (PMC7661104; doi:10.2196/23853)
Supplement: Multimedia Appendix 1 [file jmir_v22i11e23853_app1.zip › Table S1.csv]

city_code	city	week	new cases	growth rates	Wuhan flow	Wuhan flow (previous week)	Hubei/non-Wuhan flow	Hubei/non Wuhan flow (previous week)	non-Hubei flow	non-Hubei flow (previous week)	city internal flow index	city internal flow index (previous week)	city internal flow	city internal flow (previous week)	number of doctors	number of COVID-19 hospitals	number of hospitals	number of beds	number of outpatients & emergency patients	population number	population density	gross domestic product	per capita income	percentage of the population aged >=65 years	highest temperature	lowest temperature	average temperature	relative humidity	absolute humidity	ILI
110000	Beijing	1	26	4.08	34936.34596	56952.42718	32763.10281	35230.29828	71467.38	98903.86971	4.709557143	5.974428571	239100.4417	847046.1251	94417	20	656	113700	14588.8	2154	1167	30300	14.06685237	11.25445595	3.580357143	-3.473214286	0.053571429	39.73660714	1.934259662	0
120000	Tianjin	1	5	5	6673.619537	8489.106955	417.2457439	1842.3605	29197.314	35186.63143	4.894357143	5.754	208259.838	491975.7261	41127	4	426	60158	7096.4	1559.6	1085	18810	12.06078482	10.91918087	5.321428571	-1.973214286	1.674107143	43.53571429	2.367625717	0
130100	Shijiazhuang	1	1	10	1317.178323	7137.982831	203.0029833	841.1238836	26677.242	27497.46343	5.139428571	5.634385714	173197.9921	284118.8244	34487	2	235	46036	1914.808919	1015.12	617	5586.6	5.503388762	12.68677209	5	-3.857142857	0.571428571	63.64285714	3.210183689	0.011572731
130900	Cangzhou	1	1	17	5936.132873	4147.256731	2.775720962	0	22622.166	18593.15657	5.614714286	5.646685714	205977.1578	212668.9447	19233	1	154	31469	1415.753639	750.55	516	3676.4	4.898274599	12.68677209	6.571428571	-1.428571429	2.571428571	55.71428571	3.219667563	0.009835702
140100	Taiyuan	1	1	3	4979.926652	6938.99297	0	9.169026433	24793.128	27908.75829	4.687485714	5.4212	47554.71058	99047.06447	21476	2	175	36566	642.6028425	437.97	497	3884.48	8.869283284	10.32446442	0.714285714	-5.428571429	-2.357142857	76.07142857	3.131082441	0.017997103
150700	Hulunbuir	1	1	1	509.6185832	615.8564641	0	0	3637.062	3224.355429	5.216885714	5.310485714	46628.1142	51203.28389	9623	15	219	13854	485.6032793	252.92	10	1252.9	4.953740313	9.850344064	-18.57142857	-28	-23.28571429	92	0.75292225	0.023746609
210100	Shenyang	1	2	4	5263.781025	5275.512231	6.187965203	0	25197.048	28786.428	5.2916	5.915971429	164769.4574	307636.4404	28193	7	274	64196	1856.254536	829.4	592	6292.4	7.586689173	14.97594002	-4	-10.14285714	-7.071428571	78.5	2.303871188	0.026643432
210200	Dalian	1	1	6	4187.142264	4149.014267	138.7440968	0	10468.278	9921.944571	5.2816	5.921557143	137433.1676	260628.2046	20301	3	153	41444	1563.850804	698.75	449	7668.5	10.9745975	14.97594002	2.142857143	-3.714285714	-0.785714286	60.35714286	2.772418077	0.045869678
211300	Chaoyang	1	1	4	747.3262797	439.7776587	0	2.909460246	8502.354	5507.305714	5.933028571	5.722585714	111302.1581	90179.83034	7464	2	80	13284	660.2303931	295	173	831.4	2.818305085	14.97594002	-2	-10.57142857	-6.285714286	65.42857143	2.03354531	0.054261443
220100	Changchun	1	1	2	3869.664448	3704.275007	0	0	20776.014	21404.78229	5.373657143	5.805542857	165403.6195	254747.8875	21119	9	162	44756	1411.509373	767	363	7175	9.354628422	12.37090155	-8.857142857	-16.57142857	-12.71428571	89.57142857	1.72116151	0.017641783
220200	Jilin	1	1	2	1659.309588	1256.513679	0	3.108492051	8968.104	7346.283429	5.381042857	5.410857143	95806.68405	98706.09915	12862	7	148	23937	811.5718818	441	156	2210	5.011337868	12.37090155	-6.571428571	-17	-11.78571429	89.78571429	1.852510075	0.010462275
220700	Songyuan	1	1	1	513.3232244	500.566894	0	0	7288.542	6070.834286	5.725642857	5.5475	88309.53255	73899.43638	5681	7	51	7661	530.0061269	288	133	1373	4.767361111	12.37090155	-10.42857143	-21	-15.71428571	87.78571429	1.334969262	0.008748994
230100	Harbin	1	1	17	8840.525218	2730.024392	0	436.5376354	26270.298	25937.95886	5.145942857	5.497957143	183153.5947	260431.3779	22000	24	310	70500	1797.576262	1066.5	200	6300.5	5.907641819	12.21482583	-12.14285714	-21.42857143	-16.78571429	92.07142857	1.285923673	0.043050311
230600	Daqing	1	1	6	414.3823354	775.0595167	0	0	7421.652	6577.894286	5.734557143	5.862128571	90752.33563	103100.6441	9926	10	113	16276	494.4219605	293.34	137	2801.2	9.549328424	12.21482583	-12.57142857	-21.14285714	-16.85714286	89.35714286	1.240917796	0.002588269
231000	Mudanjiang	1	1	1	528.4625743	498.9074545	0	0	4563.378	3344.142857	5.081	5.035442857	44788.18556	42793.54385	7797	7	79	15700	469.0721742	278.3	69	1423	5.113187208	12.21482583	-9	-20.42857143	-14.71428571	87.92857143	1.446604851	0.009557182
231200	Suihua	1	1	11	724.992135	990.2513845	0	0	14183.478	10845.94629	5.445671429	5.056114286	125526.6045	85026.29664	10613	11	64	19132	912.9294016	541.64	159	1359.6	2.510154346	12.21482583	-13.28571429	-23.28571429	-18.28571429	93.07142857	1.152284691	0.069037872
310000	Shanghai	1	20	5.4	27319.26518	42312.29608	28747.18909	31126.50713	53771.31	71438.01943	4.7704	6.166757143	285950.5999	1155370.339	67907	110	363	115916	15283.4	2424	3631	32680	13.48184818	14.95195452	10.66964286	5.446428571	8.058035714	72.125	5.984081225	0
320100	Nanjing	1	3	7.33	7322.015022	18512.7763	5776.598941	10409.20815	37180.89	41344.62171	4.9887	5.928471429	123797.4642	316846.7777	28100	55	220	46960	2646.808368	843.62	1213	12820.4	15.19688959	14.29632099	9	4.285714286	6.642857143	76.42857143	5.785405246	0.022355297
320200	Wuxi	1	1	11	5498.024747	6711.903983	709.2187851	2448.976336	21920.328	26956.56857	4.797428571	6.133314286	79681.86408	303059.0655	19610	56	166	36544	2062.710891	657.45	1331	11438.6	17.39843334	14.29632099	9.714285714	4.428571429	7.071428571	76	5.915667471	0.025333043
320500	Suzhou	1	2	15	1442.623877	11421.84414	12434.38709	14294.71597	35037.306	47680.53429	4.397585714	6.218771429	87118.59455	538321.5514	22900	78	135	39764	3363.870615	1072.17	1233	18597.5	17.34566347	14.29632099	10	4	7	76.42857143	5.921478849	0.090217042
320600	Nantong	1	1	9	7624.803599	6056.073668	35.95441827	1171.429946	24393.528	18477.16457	5.482171429	5.8648	175709.0689	257612.9284	18800	49	222	33283	2293.469711	731	852	8427	11.52804378	14.29632099	10	4.285714286	7.142857143	76.35714286	5.971100324	0.032281263
320700	Lianyungang	1	1	8	3663.891106	3020.572983	0	2.853945822	20287.962	11242.19829	6.009085714	5.457957143	184014.1423	106047.1752	11500	14	80	16769	1418.123542	452	590	2771.7	6.132079646	14.29632099	5.714285714	2.142857143	3.928571429	74.21428571	4.69733369	0.085943808
321000	Yangzhou	1	1	7	5373.254198	4070.965094	2480.717336	120.4095136	17850.672	12537.68914	5.641528571	5.935442857	127725.8466	171365.796	10900	24	69	16260	1421.574728	453.1	672	5466.2	12.06400353	14.29632099	9.142857143	4.571428571	6.857142857	78	5.98734172	0.081248422
330100	Hangzhou	1	6	13.17	5225.645142	15959.89652	14792.17563	16949.35556	38787.822	51055.41086	4.350285714	5.888	73377.5707	341494.8501	41833	9	302	70187	4590.749846	946.8	467	13509.2	14.26827207	12.9863503	10.85714286	4.857142857	7.857142857	75.57142857	6.189318321	0.033063562
330200	Ningbo	1	5	8.2	4654.88752	1418.539136	583.130714	2372.044076	15239.34	18535.66971	4.106314286	5.8299	48608.36033	272429.8782	24268	15	154	34135	3881.38493	800.5	711	10745.5	13.42348532	12.9863503	10.57142857	4.857142857	7.714285714	78	6.329553943	0.043894607
330300	Wenzhou	1	6	36.83	13956.34959	3911.244748	10392.68441	10045.50259	21350.844	16398.84343	3.612357143	4.466857143	34144.60661	80246.61986	26674	12	142	36327	4468.077718	921.5	645	6006.16	6.517807922	12.9863503	14.57142857	9.428571429	12	71.71428571	7.639705918	0.019366757
330400	Jiaxing	1	3	4.33	2511.578622	3506.879296	0	242.6453253	13976.01	20029.17086	3.874057143	5.324057143	22412.72237	95548.00203	11392	6	75	22044	2257.555057	465.6	1056	4871.98	10.46387457	12.9863503	9.428571429	4.571428571	7	80.14285714	6.209251653	0.030316578
330600	Shaoxing	1	1	22	4786.416004	3716.39923	40.52205637	23.56839433	15385.41	15775.51371	4.272928571	5.389428571	35937.4308	109758.1593	15195	7	76	21242	2429.199063	501	555	5416.9	10.81217565	12.9863503	11.28571429	5.285714286	8.285714286	74.92857143	6.308477862	0.028415082
330700	Jinhua	1	1	26	5652.346947	5892.813962	933.2052723	1713.051331	15873.03	17754.92229	3.475242857	4.829757143	17974.87659	69650.46134	16372	8	131	26814	2697.817083	556.4	466	4100.2	7.369158879	12.9863503	12	6	9	86	7.579995291	0.060174769
330800	Quzhou	1	2	5	2636.671534	2244.42305	217.4515571	6.171878636	12957.3	11353.42286	5.9317	5.959757143	82329.6027	84672.24639	6930	7	75	11621	1059.441108	218.5	251	1470.58	6.730343249	12.9863503	12.14285714	6.142857143	9.142857143	86.57142857	7.700338708	0.045798119
330900	Zhoushan	1	1	6	742.4940019	919.5572414	0	0	3666.546	3479.112	4.631271429	5.450071429	11988.87601	27188.09572	3581	5	30	5056	566.3282447	116.8	751	1316.7	11.27311644	12.9863503	9	1.714285714	5.357142857	78.57142857	5.466991756	0.063772754
331000	Taizhou	1	18	3.5	6956.415981	5181.766041	2541.219222	2261.228148	14918.04	11581.19486	4.340642857	5.301528571	46959.85133	122753.5546	17235	11	111	24955	2966.435103	611.8	569	4874.67	7.967750899	12.9863503	12.42857143	6.714285714	9.571428571	82.35714286	7.528407454	0.02069206
340100	Hefei	1	6	7.33	18810.16231	23389.15247	10044.27244	12460.98165	40243.716	34765.80171	5.023928571	5.7256	122928.3066	247961.3138	20964	10	172	42707	1342.547127	808.7	698	7822.91	9.673438852	13.20157492	8.428571429	4.285714286	6.357142857	77.64285714	5.768740737	0
340300	Bengbu	1	1	14	3722.281235	2682.123018	35.36867807	0	20144.7	12119.68286	6.588928571	5.555385714	246598.9162	87726.17708	6297	5	81	15289	563.1160944	339.2	539	1714.66	5.055011792	13.20157492	8.857142857	2.857142857	5.857142857	74.92857143	5.387763528	0
340800	Anqing	1	1	23	29921.461	17931.73431	29346.13037	17561.71967	27447.768	16931.268	7.193557143	5.983128571	624291.7638	186082.3389	8638	8	69	15530	778.7669808	469.1	363	1917.6	4.087827755	13.20157492	9.142857143	3	6.071428571	76.64285714	5.588992974	0
341100	Chuzhou	1	1	3	4432.763289	3217.616998	2.987369686	0	28604.394	15867.85371	6.049442857	5.498828571	174382.9173	100548.4066	6625	7	64	13721	682.9774801	411.4	304	1801.7	4.379436072	13.20157492	8.428571429	3.285714286	5.857142857	77.5	5.572662943	0
341200	Fuyang	1	2	18	22392.53238	13238.73394	14059.4957	6975.527136	48065.562	29257.848	7.680871429	6.078157143	1778052.218	358009.4915	13915	9	115	28433	1362.468687	820.7	826	1759.5	2.143901547	13.20157492	8.142857143	2.714285714	5.428571429	74.35714286	5.198160632	0
341500	Liuan	1	2	3.5	6228.584726	8865.959025	9994.760832	7848.113504	28213.218	16176.94971	6.703071429	5.659971429	394169.5039	138889.8301	9062	5	29	12302	803.0048788	483.7	331	1288.1	2.663014265	13.20157492	7.857142857	2.285714286	5.071428571	77.64285714	5.301518135	0
341600	Bozhou	1	1	19	6916.420366	4469.768696	1031.596379	316.1688114	33362.874	19707.624	8.045357143	6.120242857	1633566.377	238270.4992	6397	6	62	12545	869.4100786	523.7	598	1277.19	2.438781745	13.20157492	9	3.142857143	6.071428571	68.78571429	5.016030041	0
341700	Chizhou	1	1	3	3662.729088	2320.062392	139.6796409	284.4325427	8904.6	5642.043429	6.191057143	5.599157143	71984.57384	39827.26961	2932	5	30	5188	244.7031613	147.4	170	684.9	4.646540027	13.20157492	9.142857143	2.142857143	5.642857143	81.85714286	5.803714494	0
350100	Fuzhou	1	4	7	9850.010142	9282.210553	12680.69763	9211.935292	19047.312	18093.40971	4.2199	4.930114286	52652.65131	107117.9839	20417	10	116	30152	1925.946105	774	585	7856.81	10.15091731	9.486520784	16.57142857	10.42857143	13.5	81.5	9.528754978	0.017313683
350200	Xiamen	1	3	3.33	8704.169817	3894.427033	84.57874103	928.9092134	17981.784	20448.10286	4.1073	5.565071429	24981.55957	107330.1249	12705	1	51	14106	1022.692312	411	2138	4791.41	11.65793187	9.486520784	17.28571429	12.85714286	15.07142857	77.85714286	10.02282929	0.040594489
350500	Quanzhou	1	1	21	12597.30929	5130.912625	3691.63696	5074.852524	24242.544	17787.18343	3.859757143	4.557042857	41284.82816	82912.0817	15903	12	130	25633	2164.823141	870	723	8467.97	9.733298851	9.486520784	19	11.71428571	15.35714286	74.28571429	9.730683525	0.033014187
350900	Ningde	1	1	8	2532.896159	2032.070303	360.4885587	2787.819949	11700.396	7912.681714	4.629185714	4.719814286	29807.3111	32634.9002	5455	11	44	10333	724.0960162	291	210	1942.8	6.67628866	9.486520784	14	7.857142857	10.92857143	87.71428571	8.737313723	0.084381433
360100	Nanchang	1	2	32.5	26906.69495	23059.53686	13948.42333	14622.71598	26502.39	22577.89371	4.801828571	5.168457143	63790.42773	92040.77776	14143	7	118	27302	762.0474495	524.02	616	5274.67	10.06577993	9.734768908	11.85714286	6.285714286	9.071428571	78.21428571	6.925314897	0.014202139
360300	Pingxiang	1	1	7	3221.052584	2165.340237	0	0	7472.79	4899.666857	5.445014286	5.1445	43772.5112	32410.80115	4433	6	32	8025	274.8501354	189	481	1009.05	5.338888889	9.734768908	8.285714286	3.714285714	6	88.5	6.423515056	0.007101841
360400	Jiujiang	1	1	41	31110.1083	23721.8712	106519.3413	78930.24727	24336.72	17929.836	6.297685714	5.480414286	261165.1607	115339.6875	10027	11	62	16363	699.035511	480.69	251	2700.19	5.617320934	9.734768908	9.714285714	5.142857143	7.428571429	77.5	6.173802504	0.006936102
360500	Xinyu	1	1	27	2115.49018	1566.557926	481.4330294	506.1003569	5075.352	3781.496571	5.878642857	5.625271429	41478.16676	32194.50411	4201	2	14	4402	168.8074271	116.08	354	1027.34	8.850275672	9.734768908	11	7	9	84.07142857	7.410012008	0.018893363
360800	Gian	1	1	7	8602.491058	5595.291687	4866.994552	2895.075384	24576.858	14287.01143	6.291457143	5.269171429	259543.5304	93376.4079	8028	42	57	15044	699.035511	480.69	188	1742.23	3.624435707	9.734768908	12.85714286	6.285714286	9.571428571	81.42857143	7.44352515	0.059340546
361000	Fuzhou	1	1	14	9416.28387	7138.298881	1922.817611	582.2185111	20087.838	12637.99029	6.764457143	5.439514286	344570.6788	91593.13977	5528	23	48	9830	578.2905018	397.66	205	1382.4	3.476336569	9.734768908	11.85714286	8.142857143	10	83.14285714	7.810018016	0.008350337
410100	Zhengzhou	1	5	9	27794.89348	34657.00025	20084.23148	26972.29186	48924.972	59615.12057	4.732014286	5.864142857	112173.0664	347989.2141	38049	60	219	79725	1900.858602	988.1	977	10143.3	10.26545896	11.05504645	9.142857143	3.142857143	6.142857143	54.07142857	3.961511534	0.019787355
410300	Luoyang	1	1	2	6020.159309	5843.980829	6425.53506	6333.672575	19968.66	15847.34914	5.552971429	5.471485714	176035.485	162259.9825	17586	50	142	35734	1312.575473	682.3	416	4640.7	6.801553569	11.05504645	8.571428571	1.285714286	4.928571429	56.35714286	3.811956397	0.045178229
411200	Sanmenxia	1	1	5	2332.523171	2025.617383	311.8942011	907.0873154	7372.296	5671.018286	5.5482	5.295428571	58262.23497	45249.09565	5297	16	51	10942	436.4991569	226.9	223	1528.1	6.734684883	11.05504645	5	-1.285714286	1.857142857	66.14285714	3.642057987	0.020675116
411500	Xinyang	1	1	48	99360.32064	55734.87579	57045.09115	42525.8386	35010.63	21451.94743	6.840942857	5.602514286	603688.211	174972.5818	9940	26	270	24487	1241.589052	645.4	351	2387.8	3.699721103	11.05504645	8.142857143	3.428571429	5.785714286	72.92857143	5.219426394	0.034614593
411600	Zhoukou	1	1	35	29577.70846	16490.66862	19237.86085	12023.35107	52711.02	32544.27257	7.439342857	5.810557143	1490969.642	292479.9857	16413	38	140	27661	1685.590838	876.2	828	2687.2	3.066879708	11.05504645	9	2.571428571	5.785714286	66.78571429	4.779788128	0.026957001
420100	Wuhan	1	450	4.76	999999	999999	1418734.558	1809206.768	40153.698	43698.29657	3.7003	4.856842857	42918.16056	136433.5819	36266	60	354	78447	2369.26129	1060.77	1049	14847.29	13.99670994	12.49329869	9.857142857	4.857142857	7.357142857	71.14285714	5.641213291	0.039039011
420300	Shiyan	1	1	149	119228.5616	74629.45847	141361.4234	111587.4469	10158.48	7019.089714	5.516857143	5.335528571	84186.53064	70225.14012	9469	31	58	18245	755.6030944	338.3	136	1747.82	5.166479456	12.49329869	7.714285714	0.428571429	4.071428571	67.85714286	4.336041744	0.036818737
420500	Yichang	1	1	166	177770.9438	116816.861	278697.7291	239092.7097	14531.616	11033.68114	5.36	5.437185714	87536.31546	94560.46351	10919	19	91	21309	919.0974677	411.5	190	4064.18	9.876500608	12.49329869	9.571428571	4.285714286	6.928571429	72.07142857	5.558027166	0.025968546
420800	Jingmen	1	8	27.38	224106.2516	119183.0969	240452.1531	174350.4444	11961.756	7364.427429	5.723628571	5.298142857	88630.63261	57915.89225	7297	14	60	12303	646.8972043	289.63	233	1847.89	6.380174706	12.49329869	9.714285714	4.142857143	6.928571429	69.71428571	5.376248279	0.013129706
420900	Xiaogan	1	22	23.59	893112.2186	531334.6935	229913.0229	164209.4128	23938.092	15271.92514	5.581514286	4.859414286	129497.8777	62901.15289	8781	31	56	14866	1089.515783	487.8	523	1912.9	3.921484215	12.49329869	10.42857143	3.857142857	7.142857143	71.57142857	5.596859237	0.02066956
421000	Jingzhou	1	8	26.62	435739.1835	248567.0793	362869.2917	272703.5606	28470.258	18306.27771	5.791614286	4.962357143	188146.2984	82102.02654	12639	39	67	20440	1282.984125	574.42	415	2082.18	3.624838968	12.49329869	10.28571429	5	7.642857143	72	5.815752225	0.019396859
421100	Huanggang	1	12	46.75	846531.8295	507140.4331	244783.7288	177808.1369	36704.826	23016.54343	6.090685714	4.897885714	277888.6966	84303.27064	13400	31	68	20700	1405.113528	629.1	382	2035.2	3.235097759	12.49329869	10	4.714285714	7.357142857	74.71428571	5.924406729	0.05564478
429004	Xiantao	1	2	44	194466.5979	114588.0732	171007.8906	121600.4647	7692.786	5333.410286	5.153014286	4.6718	20166.20696	12463.37066	2736	25	23	4047	260.4295619	116.6	541	800.13	6.862178388	12.49329869	9.714285714	4.428571429	7.071428571	74.78571429	5.821150228	0
430100	Changsha	1	8	7.5	46829.06625	60891.09605	48147.88004	49469.72409	43425.504	45871.41086	4.122857143	4.976371429	50343.34815	118200.3166	29625	5	287	58899	1168.800498	815.47	552	11003.41	13.49333513	12.48672942	9	5.142857143	7.071428571	83.28571429	6.482770932	0.06780174
430200	Zhuzhou	1	1	18	8342.265323	2514.393456	5152.261703	4289.799465	21092.562	15915.34286	5.400785714	5.283442857	89093.066	79228.70357	10620	7	190	25998	576.2950253	402.08	328	2631.54	6.544816952	12.48672942	10	5.714285714	7.857142857	86.07142857	7.049270866	0.022344639
430300	Xiangtan	1	1	9	8200.251556	5118.152194	3119.892065	1892.259131	15040.836	10432.05943	5.314457143	4.969357143	58228.24753	41234.3064	7526	5	63	14909	410.607339	286.48	551	2161.4	7.544680257	12.48672942	9.714285714	6.571428571	8.142857143	84.78571429	7.073057303	0.035449121
430600	Yueyang	1	3	11.33	33135.7383	21117.43336	111272.4445	76964.54353	26248.86	17043.46457	5.849785714	5.104342857	201252.1126	95498.97903	15306	10	242	21880	830.8893482	579.71	346	3411.01	5.883993721	12.48672942	9.857142857	5.142857143	7.5	78.07142857	6.248154932	0.095355368
431000	Chenzhou	1	1	11	6946.123104	4209.75682	992.2997406	367.5051397	24950.97	13584.71829	6.044571429	5.207328571	200131.0473	86637.22134	11028	11	339	22673	680.0218235	474.45	227	2391.87	5.041353146	12.48672942	13.85714286	4.714285714	9.285714286	82.78571429	7.431060309	0.030580809
431100	Yongzhou	1	4	3	8284.572912	4857.940655	4376.218699	829.2201414	28885.302	16637.02971	6.827528571	5.292342857	503178.1758	108392.4698	12477	11	128	25998	781.4410335	545.21	231	1805.65	3.311843143	12.48672942	12.85714286	7	9.928571429	78.14285714	7.307155774	0.065439125
431200	Huaihua	1	3	7.67	6824.26233	4746.843686	8072.227107	4543.638516	21291.12	15216.336	5.953971429	5.273328571	191854.2372	97134.15313	11607	14	398	23556	713.7183417	497.96	165	1513.27	3.038938871	12.48672942	6.714285714	1.857142857	4.285714286	88.28571429	5.722424752	0.01236592
431300	Loudi	1	3	5.67	12003.43087	1285.651495	3989.937068	1193.638553	20716.938	12792.07543	6.167314286	5.279142857	187508.9409	77142.55705	9548	5	86	17707	563.5387934	393.18	481	1540.4	3.917798464	12.48672942	9	6.142857143	7.571428571	82.71428571	6.650398099	0.021981977
440100	Guangzhou	1	7	14.14	24675.20045	27047.01143	40359.55557	34353.1815	70862.202	88187.10686	3.067671429	4.466457143	32032.23717	129739.4906	49747	8	243	81747	4820.022008	1490.44	1708	22859.35	15.3373165	8.263458892	22	17.42857143	19.71428571	58.78571429	9.988393151	0.041543936
440200	Shaoguan	1	3	0.33	2650.942525	1752.00132	81.38161514	30.74047878	23808.33	9053.254286	5.059257143	4.757685714	47204.25413	34914.86221	5079	1	54	12546	969.4115812	299.76	154	1343.91	4.483286629	8.263458892	20.85714286	12.42857143	16.64285714	64.71428571	9.16187623	0.033648444
440300	Shenzhen	1	15	6.33	24547.57722	26307.00201	52213.7233	40067.88186	44592.93	64797.03771	2.861385714	4.728628571	22777.97458	147383.3329	33299	1	135	39899	4212.749167	1302.66	5304	24221.98	18.59424562	8.263458892	21.85714286	17.71428571	19.78571429	70.14285714	11.96815942	0.06799635
440400	Zhuhai	1	8	2.25	6467.720972	5093.447962	546.5047605	348.271286	17015.832	18934.32857	3.654471429	4.971971429	7308.550809	27290.67329	6427	1	43	8335	611.5740063	189.11	924	2914.74	15.41293427	8.263458892	19.57142857	14.71428571	17.14285714	76	11.08737239	0.04144049
440600	Foshan	1	6	4.33	4987.098106	6463.818876	7782.44215	7982.909137	33086.448	45256.32	2.779671429	4.5594	12739.02803	75520.10599	18134	1	110	32646	2556.671049	790.57	1869	9935.88	12.56799524	8.263458892	21.85714286	16.28571429	19.07142857	58.35714286	9.547531475	0.017725883
440800	Zhanjiang	1	2	4.5	4236.886023	2602.901419	0	0	38038.14	16381.02343	5.760557143	5.092442857	232809.4668	119355.4594	12810	2	103	25338	2371.138815	733.2	561	3008.39	4.103096017	8.263458892	20.85714286	16.85714286	18.85714286	80.5	13.00465732	0.030074451
441200	Zhaoqing	1	1	5	1495.179315	843.6005837	0	3.108492051	29914.488	15024.06514	4.321028571	4.362942857	31248.18726	32585.7688	7620	1	54	12678	1342.642801	415.17	264	2201.8	5.303369704	8.263458892	21.28571429	15.85714286	18.57142857	65.92857143	10.47217476	0.027005081
441300	Huizhou	1	5	2.4	6027.582785	4249.365412	7415.598456	4336.082089	28089.396	30104.04343	3.001342857	4.017685714	9714.350563	26841.44341	12582	1	72	15550	1562.002247	483	412	4103.05	8.494927536	8.263458892	22.28571429	14.71428571	18.5	67.35714286	10.6539177	0.047682872
441700	Yangjiang	1	3	2.33	1468.291726	802.6659543	0	0	13545.36	6164.794286	5.300571429	5.082028571	51227.33958	41170.85109	5201	1	51	10119	826.4705888	255.56	310	1350.31	5.283729848	8.263458892	21.14285714	16.71428571	18.92857143	73.57142857	11.93560943	0.040242651
441800	Qingyuan	1	1	5	1818.411074	1346.033835	31.3801563	96.22289047	34253.712	19375.70914	4.727242857	4.645185714	43769.85459	40321.63551	7493	1	57	11005	1252.835757	387.4	193	1565.19	4.040242643	8.263458892	21.42857143	16.57142857	19	60.35714286	9.83321265	0.021099448
442000	Zhongshan	1	2	8	3033.828313	2972.995864	1773.821956	1563.73016	16313.022	22702.72629	2.582557143	4.531871429	4379.437272	30760.59614	8115	1	59	15140	1070.440464	331	1734	3632.7	10.97492447	8.263458892	21.42857143	17.85714286	19.64285714	65.57142857	11.09474615	0.073498306
450200	Liuzhou	1	2	4.5	3595.635182	4723.139659	6.302148272	117.329725	14752.53	11982.95486	5.2184	5.385828571	72428.15458	85628.97087	10330	2	64	17890	782.9614322	392.27	196	2476.94	6.314375303	10.026516	15	9.714285714	12.35714286	75.35714286	8.208438607	0.037814041
450300	Guilin	1	2	8	7201.993162	6612.221221	475.2012204	2934.747061	23216.166	17117.568	5.567057143	5.374014286	129826.6786	107035.1689	11614	2	66	15738	990.3233595	496.16	176	2074	4.180103193	10.026516	12.14285714	6.428571429	9.285714286	80.35714286	7.213065442	0.055613586
450400	Wuzhou	1	1	3	1829.56758	1739.262653	0	0	17618.742	9647.516571	6.0847	5.244728571	131700.0747	56857.93266	5645	1	37	9988	598.6729854	299.94	242	1180	3.934120157	10.026516	19.85714286	14.57142857	17.21428571	66.35714286	9.722099282	0.047307867
450500	Beihai	1	6	1.83	6222.969884	3858.500687	6.060534375	2.904413477	8437.77	5907.723429	5.198214286	5.344542857	29416.85135	34052.255	3514	2	25	5793	324.4857879	162.57	386	985	6.058928462	10.026516	19.57142857	16.42857143	18	78.5	12.05323395	0.01981779
451000	Baise	1	1	1	260.5181295	779.0004096	0	0	16285.59	12471.82457	6.282114286	5.8305	192394.1152	122478.0298	9116	2	34	11026	717.8926207	359.67	99	1114	3.097283621	10.026516	21.14285714	10.57142857	15.85714286	71.14285714	9.605807666	0.093737989
451200	Hechi	1	1	5	917.6151831	1403.563491	6.179133366	0	19456.362	12050.208	6.479842857	5.431557143	226641.6407	79446.543	6286	1	34	11679	693.9608707	347.68	113	657.18	1.890186378	10.026516	15.14285714	9.857142857	12.5	81	8.901832751	0.045455424
460100	Haikou	1	3	2	5918.0153	6428.666894	100.4618579	98.77592291	16513.632	16817.17371	4.773557143	5.594671429	19553.22641	44445.09434	12417	1	123	12860	998.410149	165.23	4050	1510.51	9.141862858	8.213632802	23.71428571	18.57142857	21.14285714	79.85714286	14.74845884	0.030441344
460200	Sanya	1	2	6	8046.070347	5390.75291	0	0	11553.516	9850.618286	6.470542857	6.5818	33337.96282	37261.2501	2219	1	11	2361	311.9163099	51.62	253	595.51	11.53641999	8.213632802	25.71428571	19.14285714	22.42857143	79.35714286	15.78569668	0.033618742
500000	Chongqing	1	27	6.63	73284.62582	58876.5191	265695.0787	193441.8175	90729.018	70383.02914	5.442671429	5.319042857	716743.8281	633392.2648	68549	42	749	150500	6633.6	3102	350	20363	6.564474533	14.47119924	11.77067669	5.646616541	8.708646617	71.82706767	6.213814015	0
510100	Chengdu	1	7	8.86	21896.28173	27263.14736	20782.1739	21426.99564	71590.878	73264.68514	4.573628571	5.413828571	155468.129	360193.2716	58159	3	888	127445	3484.656049	1604.5	1015	15342.77	9.562337177	14.98887978	13.14285714	6.857142857	10	59	5.542160551	0.02035335
510600	Deyang	1	1	6	2129.658028	1583.211621	59.5600325	3.108492051	18826.614	13653.49886	5.167214286	4.936642857	61960.27635	49201.39845	8953	1	85	15571	767.0804093	353.2	611	2213.9	6.268120045	14.98887978	12.85714286	5.857142857	9.357142857	59.07142857	5.326613687	0.00627847
510700	Mianyang	1	2	4.5	3207.319704	3201.854373	593.8162934	555.5220686	23294.466	16613.37771	5.674528571	5.297585714	140885.6677	96641.26633	11738	1	90	23645	1050.196497	483.56	244	2303.82	4.76428985	14.98887978	13	6.142857143	9.571428571	57.28571429	5.236585237	0.006804587
510900	Suining	1	1	4	2387.480869	1576.804121	199.8011261	30.00491274	18430.038	10768.69543	6.696157143	5.548542857	261878.1047	83118.2972	6546	1	72	13655	702.7733568	323.59	668	1221.39	3.774498594	14.98887978	14.28571429	7.428571429	10.85714286	58.5	5.801098428	0.019068546
511600	Guangan	1	2	5.5	3776.602094	2713.309505	3216.024428	810.1348514	20930.94	13197.86229	6.628385714	5.360471429	245784.6184	69168.20778	3952	1	67	12566	705.8355974	325	591	1250.24	3.846892308	14.98887978	12.42857143	7.857142857	10.14285714	71.5	6.777440734	0.033732283
511700	Dazhou	1	1	7	7252.650384	4859.811113	12534.86661	8033.233271	28515.834	18413.47543	6.634357143	5.367642857	432851.3735	121958.4161	6937	1	398	28848	1235.646656	568.95	343	1690.2	2.970735566	14.98887978	12.14285714	7.142857143	9.642857143	71.92857143	6.605063844	0.00986825
511800	Yaan	1	1	2	492.0735033	243.9921808	0	0	6194.772	4843.568571	5.149528571	4.927814286	26504.01687	21233.5402	3941	1	44	10460	333.9796867	153.78	99	646.1	4.201456626	14.98887978	10.14285714	0.571428571	5.357142857	79.85714286	5.556451622	0.021663116
520100	Guiyang	1	1	0	5171.697743	6899.167367	273.3851733	4117.188734	29029.536	31742.04857	4.257214286	4.901414286	34472.56124	65651.7122	16858	15	185	31366	821.8333482	488.19	487	3798.45	7.780679653	11.34059077	12.14285714	5.857142857	9	80	7.05115841	0.108558416
520600	Tongren	1	1	1	3241.90708	3911.740277	1769.320872	1990.918663	15273.792	14003.37257	7.063242857	6.147	370187.9062	148082.2517	6432	11	99	12220	533.4450754	316.88	204	1066.52	3.365690482	11.34059077	7.285714286	0.857142857	4.071428571	82.92857143	5.299099436	0.059697565
522700	Qiannan	1	1	3	535.2384876	2694.276891	0	80.92866796	16817.652	15433.97143	5.9204	5.388828571	122650.7108	72079.46114	6879	13	42	4115	554.2017586	329.21	142	1313.46	3.989732997	11.34059077	10.57142857	4.571428571	7.571428571	87	6.994978312	0
530100	Kunming	1	3	7.33	9887.248959	12564.9958	3150.384621	5187.053474	33981.444	35822.92114	4.115414286	4.9976	41564.593	100427.3308	27317	35	308	53072	1428.506441	678.3	295	5206.9	7.676396875	10.02930477	17.57142857	7.857142857	12.71428571	49.28571429	5.489016934	0.02790247
530700	Lijiang	1	1	5	3009.795616	2056.323165	0	98.62988212	5839.722	4697.166857	4.692257143	4.648371429	14073.79093	13469.50921	2085	6	30	4452	271.675263	129	59	350.76	2.719069767	10.02930477	12.71428571	-2.142857143	5.285714286	58.07142857	4.021627467	0.004004564
532800	Xishuangbanna	1	1	11	1235.670539	539.6682859	0	0	3234.87	2691.514286	4.435157143	4.800271429	9955.114991	14342.1216	2888	5	44	6141	248.5091553	118	56	417.79	3.54059322	10.02930477	24.85714286	10.57142857	17.71428571	54.28571429	8.194640516	0
610100	Xian	1	2	10	16973.63366	18340.81912	23934.49489	23809.14807	54582.984	57203.31086	4.550471429	5.284557143	91048.06068	189705.5665	30820	22	329	58219	2125.944115	961.67	837	8349.86	8.682666611	11.16020704	9	2.142857143	5.571428571	50.92857143	3.593944277	0.033240323
610400	Xianyang	1	1	4	4283.924399	2727.041123	1476.483257	1499.387371	29321.244	24109.39543	4.606371429	4.370114286	43812.59798	34593.44654	10820	16	151	23217	967.3933312	437.6	476	2376.45	5.430644424	11.16020704	8.857142857	2	5.428571429	48.85714286	3.415506121	0.033981314
620100	Lanzhou	1	1	14	4330.146462	6087.851257	0	194.7161945	16173.594	17520.3	4.117857143	4.690228571	23057.41546	40868.46987	13692	12	127	25382	634.2488917	375.36	251	2732.9	7.280743819	11.31673915	0.285714286	-5	-2.357142857	66.07142857	2.71948475	0.022773883
620400	Baiyin	1	1	0	1389.658075	1336.308087	0	0	5704.506	4127.945143	4.910985714	4.512457143	23545.78522	15806.4528	3341	6	102	7734	293.0292061	173.42	87	511.6	2.95006343	11.31673915	-0.714285714	-6.142857143	-3.428571429	52.71428571	2.01159048	0.052649306
640100	Yinchuan	1	1	10	1584.300145	2774.492704	0	0	12139.416	12705.42857	5.202071429	5.745042857	40423.97343	69574.24383	8990	141	70	15726	619.1350172	222.54	169	1901.48	8.544441449	8.99255055	0.428571429	-4.714285714	-2.142857143	47	1.963844505	0.005485887
640500	Zhongwei	1	1	1	336.310452	602.8982632	0	0	4591.836	4108.551429	5.450114286	5.055757143	26944.83695	18163.87183	1866	53	28	3993	322.0314471	115.75	62	402.99	3.481555076	8.99255055	0.142857143	-6.714285714	-3.285714286	54.57142857	2.103660035	0.013718478
650100	Urumqi	1	2	3	3356.847477	6193.225195	0	0	15137.658	17187.69086	3.869542857	4.412942857	16799.95997	28927.0315	11482	4	127	27464	873.6340286	350.58	152	3099.62	8.841405671	7.155828221	-4.571428571	-14.42857143	-9.5	72.92857143	1.788305587	0.053298038
810000	Hongkong	1	2	5	1618.12262	1444.019623	0	180.3108336	7236.594	7354.522286	2.372	2.503828571	7985.512316	9110.772557	14651	10	179	28929	207.9	745	6763	25416.4	34.11597315	16.88	19.84920635	15.8968254	17.87301587	77.34920635	11.78711693	0
820000	Macau	1	2	2.5	2922.433899	2955.977226	0	44.90864175	7436.178	7025.893714	3.746285714	3.9098	2677.369376	3152.983105	2716	1	5	1604	102	63.2	20778	3819.3	60.43196203	11.1	19.78571429	13.57142857	16.67857143	76.89285714	10.9094471	0
110000	Beijing	2	106	1.56	22743.44786	4990.906566	41973.43795	32763.10281	37162.152	71467.38	1.65	4.709557143	11215.83455	239100.4416	94417	20	656	113700	14588.8	2154	1167	30300	14.06685237	11.25445595	5	-2.285714286	1.357142857	37.28571429	1.98447202	0
120000	Tianjin	2	25	1.96	4606.154691	953.3742196	7971.320812	417.2457439	18603.108	29197.314	2.37	4.894357143	16683.65301	208259.8379	41127	4	426	60158	7096.4	1559.6	1085	18810	12.06078482	10.91918087	5.142857143	1.142857143	3.142857143	41.14285714	2.470775392	0
130100	Shijiazhuang	2	10	1.3	6759.204477	188.1683318	791.4851609	203.0029833	19294.524	26677.242	2.2	5.139428571	9161.471704	173197.9922	34487	2	235	46036	1914.808919	1015.12	617	5586.6	5.503388762	12.68677209	4.857142857	0.714285714	2.785714286	39.85714286	2.336793632	0.011572731
130200	Tangshan	2	7	1.71	1919.235984	325.0110147	0	2.911983627	13270.716	15258.618	3.44	5.486457143	24461.80251	189344.8513	18690	1	173	33458	1479.529044	784.36	548	6955	8.867101841	12.68677209	4.714285714	-7.285714286	-1.285714286	41	1.818943937	0.005900824
130400	Handan	2	7	2.14	6544.550405	1297.75891	96.41372125	1735.841892	26831.088	27704.322	2.94	5.6488	17956.43459	269548.5503	20836	1	214	35057	1790.615701	949.28	726	3454.6	3.639179167	12.68677209	6.142857143	3	4.571428572	39.71428571	2.62346314	0.015948226
130500	Xingtai	2	7	1.71	5732.644454	1148.886812	21.36989716	552.3501765	21087.54	22884.39	2.58	5.494857143	9660.173161	178193.2644	17533	1	177	26654	1380.744129	731.99	553	2150.8	2.938291507	12.68677209	5.142857143	1.571428571	3.357142857	39.42857143	2.402092486	0.021350739
130600	Baoding	2	11	0.64	4690.826798	920.0816997	228.2661445	546.2943735	32929.74	32075.136	2.26	4.990428571	9990.657949	153251.2946	28300	1	365	44388	1966.512079	1042.53	490	3256.9	3.1240348	12.68677209	5.285714286	-5	0.142857143	39.85714286	1.952090048	0.029765072
130700	Zhangjiakou	2	6	1.17	1343.402262	254.2451804	40.06690121	0	13534.776	14045.454	4	5.2331	24160.22737	82914.31989	9401	1	100	18554	834.7014093	442.51	114	1536.6	3.472463899	12.68677209	2	-10.28571429	-4.142857145	49.14285714	1.78236094	0.020202001
130800	Chengde	2	2	2	857.4886513	150.179977	2.893689099	0	9132.264	10672.614	3.14	5.243714286	8159.823697	66882.46658	9732	1	79	17603	666.1992808	353.18	86	1481.5	4.194744889	12.68677209	2.428571429	-11.42857143	-4.500000001	45	1.590958512	0.024598721
130900	Cangzhou	2	17	0.29	4422.493436	848.0189818	27.4767987	2.775720962	19280.592	22622.166	2.68	5.614714286	10946.84177	205977.1577	19233	1	154	31469	1415.753639	750.55	516	3676.4	4.898274599	12.68677209	5.714285714	-1.571428571	2.071428572	42.85714286	2.394387764	0.009835702
131000	Langfang	2	9	0.67	1880.256976	391.216781	3984.94424	0	23369.796	27242.622	1.92	4.2373	3147.872334	31945.35462	11877	1	153	16913	870.522023	461.5	632	3108.2	6.734994583	12.68677209	5.428571429	-1.571428571	1.928571429	38.28571429	2.118382471	0.021724736
131100	Hengshui	2	4	0.75	2323.037145	467.363774	0	0	17406.576	17167.734	2.98	5.642842857	8767.18163	125694.9886	11010	1	126	15941	839.9830164	445.31	483	1558.7	3.500258247	12.68677209	5.714285714	3.571428571	4.642857143	42.14285714	2.797105017	0.009251892
140100	Taiyuan	2	3	2.33	3560.029305	711.4180931	1008.611202	0	11362.356	24793.128	1.89	4.687485714	2899.084901	47554.71059	21476	2	175	36566	642.6028425	437.97	497	3884.48	8.869283284	10.32446442	4.857142857	-7.142857143	-1.142857143	37	1.657892867	0.017997103
140200	Datong	2	5	0.8	1797.456905	329.9608101	33.67328032	0	9507.132	10067.058	3.56	5.191485714	12104.57899	61872.11069	9464	2	143	15553	505.0793491	344.24	223	1271.8	3.694515454	10.32446442	1.142857143	-15.14285714	-6.999999999	45.57142857	1.344471669	0.006432991
140300	Yangquan	2	1	3	662.2327683	127.9167122	29.77717744	0	4087.26	3759.21	3.01	5.1233	2858.088901	23652.13026	3893	2	49	5812	206.7034008	140.88	295	733.1	5.203719478	10.32446442	4.285714286	-3.142857143	0.571428572	40.57142857	2.046447066	0.013566354
140400	Changzhi	2	3	0.67	2097.628101	396.5163804	99.07999052	0	8651.448	8936.028	2.88	5.136571429	6154.653241	58778.71789	8252	2	114	14118	506.9133869	345.49	236	1645.6	4.763090104	10.32446442	2.142857143	-5.428571429	-1.642857143	43.42857143	1.879272754	0.031723612
140600	Shuozhou	2	3	0.33	993.9661196	194.7987902	50.12037328	0	6119.388	6147.684	3.41	5.350714286	5375.10738	37430.76041	2884	2	63	6068	260.5800964	177.6	143	1065.6	6	10.32446442	2	-12.42857143	-5.214285715	45.14285714	1.516194626	0.023664605
140700	Jinzhong	2	9	2	4044.038078	707.7288626	0	0	14304.276	14186.664	2.52	4.648657143	4182.968493	35151.88707	7129	3	106	11656	493.8110206	336.56	189	1447.6	4.301164725	10.32446442	4.857142857	-4.428571429	0.214285714	38.71428571	1.905457377	0.029381198
140800	Yuncheng	2	8	1.12	4036.062611	765.9511418	27.43232408	314.629548	14875.812	15386.76	2.84	5.666357143	9132.972491	154199.6758	11583	3	269	22414	782.9140735	533.6	358	1509.6	2.829085457	10.32446442	6.285714286	1.714285714	4	42	2.671042497	0.015188001
141000	Linfen	2	1	1	2327.279582	428.2874357	81.58600919	0	10875.384	12878.406	2.97	5.504771429	8735.303767	110183.1683	11043	2	189	15955	657.5392467	448.15	203	1440	3.213209863	10.32446442	7.285714286	2.142857143	4.714285715	38	2.53410006	0.00552353
141100	Luliang	2	5	0.2	1347.752258	256.2906074	21.16203352	0	13490.388	12892.284	3.27	5.195085714	10205.90542	69968.996	7201	2	104	8613	569.1239505	387.89	169	1420.3	3.661605094	10.32446442	4.857142857	-2.857142857	1	40.42857143	2.099950199	0.025860113
150100	Hohhot	2	2	2.5	1127.210819	234.6856301	76.97988949	3.148550755	8869.5	10552.95	2.81	5.363128571	5173.657327	66467.18872	10225	7	108	17788	598.0377567	311.48	153	2903.5	9.321625787	9.850344064	-2.428571429	-12.85714286	-7.642857145	51.85714286	1.459427077	0.022053316
150200	Baotou	2	3	2	866.3592877	168.3171055	0	0	7543.368	7579.926	3.8	5.817757143	12863.65986	96753.20073	8588	6	84	15818	552.5148493	287.77	90	2951.8	10.25749731	9.850344064	-3.428571429	-16	-9.714285715	44.42857143	1.072111702	0.03158119
150400	Chifeng	2	2	1	1442.533036	270.2792497	0	0	7111.8	10034.928	3.63	5.711171429	16272.32611	130403.9981	11601	13	98	20383	828.4362761	431.48	49	1549.8	3.591823491	9.850344064	0.285714286	-12.71428571	-6.214285712	46.14285714	1.441603844	0.012779578
150500	Tongliao	2	1	1	147.8891511	36.66655292	0	0	5013.252	6350.994	4.09	5.7066	18690.81992	94125.82865	7114	12	81	14348	600.7065396	312.87	52	1301.6	4.16019433	9.850344064	-4.285714286	-15.28571429	-9.785714288	52.71428571	1.265263504	0.005644143
150600	Ordos	2	3	2.67	209.8725772	44.30073182	3.099029367	0	6467.04	8371.296	3.5	5.629371429	6850.593547	57610.60851	5652	10	90	9494	397.1878475	206.87	18	3763.2	18.19113453	9.850344064	0.142857143	-8	-3.928571429	40.57142857	1.494144408	0.071021352
150700	Hulunbuir	2	1	3	371.5621082	72.80265474	11.99616131	0	3083.508	3637.062	3.74	5.216885714	10647.42367	46628.11421	9623	15	219	13854	485.6032793	252.92	10	1252.9	4.953740313	9.850344064	-16.14285714	-26.85714286	-21.5	93.85714286	0.892466052	0.023746609
150800	Bayannur	2	2	1	240.1023864	34.30034092	0	0	7099.488	4817.178	4.59	6.160514286	16594.34159	79804.19365	4956	8	53	7368	323.4795212	168.48	26	813.1	4.826092118	9.850344064	1	-12.71428571	-5.857142855	36.14285714	1.158825875	0.175986055
150900	Wulanchabu	2	2	0.5	624.1208579	97.90905082	41.98277952	0	14645.124	9248.148	5	5.8733	31203.8667	74727.04089	3942	15	51	6549	403.6774058	210.25	39	764.5	3.636147444	9.850344064	-0.571428571	-15.42857143	-8.000000001	45.95238095	1.259654563	0.006748657
152500	Xilinguole	2	2	0	128.9363391	22.161248	0	0	2519.424	2906.874	3.8	5.169171429	4700.776561	18483.88275	3380	13	47	4351	201.9059025	105.16	5	813.9	7.739634842	9.850344064	-7.428571429	-21.85714286	-14.64285714	76.57142857	1.266822592	0.036435922
210100	Shenyang	2	8	1.62	3639.909508	751.9687178	169.1764075	6.187965203	17371.908	25197.048	2.48	5.2916	9904.084708	164769.4574	28193	7	274	64196	1856.254536	829.4	592	6292.4	7.586689173	14.97594002	-2.571428571	-14.71428571	-8.642857141	62.85714286	1.642983946	0.026643432
210200	Dalian	2	6	1.17	2932.901837	598.1631806	195.5530113	138.7440968	9862.884	10468.278	2.67	5.2816	10089.92847	137433.1676	20301	3	153	41444	1563.850804	698.75	449	7668.5	10.9745975	14.97594002	1.714285714	-3.428571429	-0.857142858	56.42857143	2.579150317	0.045869678
210500	Benxi	2	3	0	359.7088334	69.01744552	0	0	4771.224	3657.744	3.22	5.5222	3694.901382	36934.78776	3966	1	42	10785	330.4061456	147.63	185	823.1	5.575425049	14.97594002	-0.142857143	-12.14285714	-6.142857142	70	2.198331217	0.021307493
210600	Dandong	2	5	0.4	512.3766405	90.82140957	3.114800507	0	5768.82	4470.606	3.5	5.669957143	7931.150744	69460.29405	5659	1	44	11486	536.0175565	239.5	160	816.7	3.410020877	14.97594002	4.428571429	-4.142857143	0.142857143	58.42857143	2.861666056	0.035060424
210700	Jinzhou	2	4	0.75	610.0526839	120.7108325	12.53616521	0	12631.464	9050.562	3.83	5.520142857	13652.93633	74002.39604	6111	2	77	15147	663.3636899	296.4	313	1192.4	4.02294197	14.97594002	0.428571429	-10.42857143	-5.000000001	43.42857143	1.481289689	0.030949477
210800	Yingkou	2	1	0	271.9219267	56.20217616	3.114800507	0	7314.624	6115.284	3.46	5.963628571	7756.978874	94842.86879	5952	1	126	12553	545.6412537	243.8	433	1346.7	5.523789992	14.97594002	-0.285714286	-10.57142857	-5.428571428	55.14285714	1.823661474	0.0829799
211000	Liaoyang	2	1	1	130.569914	35.9618983	0	0	8157.996	5899.932	3.73	5.507714286	7656.45217	45298.00532	4593	3	62	11794	411.1332991	183.7	387	869.7	4.734349483	14.97594002	-1.142857143	-12.14285714	-6.642857142	60.14285714	1.821269926	0.12871188
211100	Panjin	2	3	2.67	153.4058965	21.91512807	25.8993691	0	4385.988	4495.446	3.49	6.046314286	4709.701388	60699.70221	4058	3	62	9019	321.4986304	143.65	319	1216.6	8.469195962	14.97594002	-0.714285714	-10.57142857	-5.642857142	50.85714286	1.656088439	0.043634205
211200	Tieling	2	2	0.5	590.0977736	97.24553636	3.048246292	6.05611846	12524.868	8414.928	3.93	5.480414286	15261.91191	71935.83869	5700	2	153	12765	670.973125	299.8	235	616.6	2.05670447	14.97594002	-2.857142857	-16.14285714	-9.499999999	69.71428571	1.709487025	0.00635623
211300	Chaoyang	2	4	0.25	631.2815871	106.7608971	0	0	9197.712	8502.354	3.9	5.933028571	14573.72249	111302.1582	7464	2	80	13284	660.2303931	295	173	831.4	2.818305085	14.97594002	1.428571429	-12.57142857	-5.571428571	40.71428571	1.332664724	0.054261443
211400	Huludao	2	4	0.75	666.7209199	130.637099	0	0	9789.012	7408.098	3.79	5.798457143	12259.02288	91351.92634	4780	1	75	10156	619.9451488	277	268	812.8	2.934296029	14.97594002	1	-10.42857143	-4.714285715	46.42857143	1.616448721	0.028131564
220100	Changchun	2	2	14.5	2843.75325	552.8092069	156.8055238	0	15344.316	20776.014	2.9	5.373657143	13939.5695	165403.6194	21119	9	162	44756	1411.509373	767	363	7175	9.354628422	12.37090155	-6	-16.57142857	-11.28571429	77.28571429	1.656481027	0.017641783
220200	Jilin	2	2	1	1236.650242	237.0442268	3.069064201	0	10929.492	8968.104	3.61	5.381042857	16302.02929	95806.68407	12862	7	148	23937	811.5718818	441	156	2210	5.011337868	12.37090155	-5.714285714	-17.57142857	-11.64285714	86	1.793838086	0.010462275
220300	Siping	2	1	9	445.6035185	103.7688862	9.257975671	0	13980.6	10304.01	3.75	5.1858	14372.12572	60406.13161	7178	5	63	12880	622.0210795	338	233	1003	2.967455621	12.37090155	-4	-19	-11.5	72.85714286	1.536322491	0.038920345
220500	Tonghua	2	1	1	427.3386438	97.30880117	0	0	5522.58	5123.52	3.41	5.1597	7021.536668	40394.03367	6007	10	66	10019	426.94938	232	145	812	3.5	12.37090155	0.285714286	-15.14285714	-7.428571427	85.71428571	2.450575989	0.010707734
220700	Songyuan	2	1	0	409.8598027	73.3318892	9.394553756	0	8488.476	7288.542	4.02	5.725642857	16041.91848	88309.53256	5681	7	51	7661	530.0061269	288	133	1373	4.767361111	12.37090155	-6.142857143	-18.57142857	-12.35714286	73.85714286	1.458679602	0.008748994
222400	Yanbian	2	2	1.5	240.0055516	56.5931653	43.33184299	0	3566.592	3358.8	3.55	5.210442857	7902.62307	41580.76147	5020	10	87	7843	417.7478848	227	50	810	3.568281938	12.37090155	-2.428571429	-14.85714286	-8.642857145	78.42857143	2.049995877	0
230100	Harbin	2	17	4.47	6379.473863	1262.932174	143.8006403	0	18440.784	26270.298	2.8	5.145942857	17538.21578	183153.5947	22000	24	310	70500	1797.576262	1066.5	200	6300.5	5.907641819	12.21482583	-8.142857143	-21.28571429	-14.71428572	86.71428571	1.426627367	0.043050311
230300	Jixi	2	2	13.5	71.04678593	18.20958565	3.122686077	0	2644.164	2640.276	3.48	4.989614286	6044.649445	27351.94871	4368	5	68	11135	313.8721534	186.22	83	535.2	2.874019976	12.21482583	-6.285714286	-17.57142857	-11.92857143	87.85714286	1.793052308	0.005663771
230400	Hegang	2	1	1	186.5896405	38.03683984	0	0	2141.316	1834.974	3.99	5.332942857	5722.791137	21920.00093	3067	8	49	8444	178.4429432	105.87	72	287.1	2.711816379	12.21482583	-6.428571429	-22.14285714	-14.28571428	90.42857143	1.538427868	0.004806772
230500	Shuangyashan	2	1	35	474.6896046	103.299582	0	0	2809.404	2822.31	3.58	5.203257143	5246.864084	26599.37512	1972	7	54	8412	246.5199289	146.26	66	507	3.466429646	12.21482583	-7	-16.57142857	-11.78571429	92.57142857	1.909986522	0.022650824
230600	Daqing	2	6	1	414.3823354	59.19747648	0	0	6952.392	7421.652	3.46	5.734557143	9333.191891	90752.33562	9926	10	113	16276	494.4219605	293.34	137	2801.2	9.549328424	12.21482583	-7.571428571	-18	-12.78571429	82.28571429	1.572493872	0.002588269
230800	Jiamusi	2	8	0.62	691.7197568	141.1138235	0	0	4716.792	5514.372	3.38	5.270914286	7495.714496	49662.28254	5694	9	92	14351	430.1541847	255.21	78	1012	3.965361859	12.21482583	-8	-23.57142857	-15.78571429	90.71428571	1.371735607	0.016350056
230900	Qitaihe	2	3	2.33	139.0188301	19.85983286	0	0	1398.708	1516.806	3.75	5.994957143	3913.640387	36944.80821	1789	2	27	3959	155.1326012	92.04	148	250.3	2.719469796	12.21482583	-6.285714286	-21	-13.64285714	89.28571429	1.596894607	0.015595446
231000	Mudanjiang	2	1	9	330.1240639	75.49465347	3.045722911	0	4931.28	4563.378	3.45	5.081	8766.55918	44788.18556	7797	7	79	15700	469.0721742	278.3	69	1423	5.113187208	12.21482583	-11.42857143	-24.28571429	-17.85714286	88.28571429	1.131522128	0.009557182
231200	Suihua	2	11	2.45	724.9921347	103.570305	0	0	16635.78	14183.478	3.73	5.445671429	22575.07215	125526.6044	10613	11	64	19132	912.9294016	541.64	159	1359.6	2.510154346	12.21482583	-8.857142857	-27.71428571	-18.28571428	90.85714286	1.124870398	0.069037872
232700	Daxinganling	2	2	0	83.83938991	14.59551585	0	0	715.716	776.412	3.2	4.471471429	1255.084245	4475.750854	2620	8	34	6410	86.22972488	51.16	6	157.3	3.074667709	12.21482583	8.571428571	4.714285714	6.642857143	93.14285714	7.05062471	0.02171305
310000	Shanghai	2	108	1.31	17796.05045	3902.752168	42472.15332	28747.18909	28678.86	53771.31	1.72	4.7704	13536.897	285950.5999	67907	110	363	115916	15283.4	2424	3631	32680	13.48184818	14.95195452	7.285714286	2.285714286	4.785714286	68.85714286	4.613635807	0
320100	Nanjing	2	22	1.45	3212.369624	1046.002146	9807.622671	5776.598941	21876.804	37180.89	1.89	4.9887	5584.231807	123797.4642	28100	55	220	46960	2646.808368	843.62	1213	12820.4	15.19688959	14.29632099	7.714285714	3.428571429	5.571428572	64.71428571	4.566779123	0.022355297
320200	Wuxi	2	11	1.73	3709.756425	785.4321067	8392.106863	709.2187851	18703.224	21920.328	2.15	4.797428571	5644.115153	79681.86411	19610	56	166	36544	2062.710891	657.45	1331	11438.6	17.39843334	14.29632099	6.285714286	1.714285714	4	67.85714286	4.315459816	0.025333043
320300	Xuzhou	2	20	1.45	6607.953234	1285.362342	2207.509115	356.8719204	33192.18	37245.744	3.18	6.089585714	21165.95248	388378.1932	22900	54	135	39764	2761.575977	880.2	762	6755.2	7.674619405	14.29632099	7.285714286	2.714285714	5	49.14285714	3.339718478	0.038689401
320400	Changzhou	2	13	1.23	3024.153979	623.1294839	2277.580299	243.3386247	14841.144	16738.542	2.16	4.8894	4100.234153	62830.71728	13100	28	67	21049	1483.570571	472.86	1047	7050.3	14.90990991	14.29632099	7.428571429	3.285714286	5.357142858	67	4.661852971	0.013784294
320500	Suzhou	2	30	1.23	5497.157965	206.0891253	36844.22799	12434.38709	27664.74	35037.306	1.62	4.397585714	5417.771845	87118.59458	22900	78	135	39764	3363.870615	1072.17	1233	18597.5	17.34566347	14.29632099	6.32967033	2.549450549	4.43956044	68.57142857	4.490259374	0.090217042
320600	Nantong	2	9	2.11	5432.097905	1089.257657	872.252017	35.95441827	29130.84	24393.528	3.38	5.482171429	21470.03368	175709.0688	18800	49	222	33283	2293.469711	731	852	8427	11.52804378	14.29632099	6.285714286	2.285714286	4.285714286	67	4.342746292	0.032281263
320700	Lianyungang	2	8	1.88	2746.881219	523.4130151	6.164623913	0	16573.248	20287.962	3.68	6.009085714	17920.17012	184014.1423	11500	14	80	16769	1418.123542	452	590	2771.7	6.132079646	14.29632099	6.142857143	2.857142857	4.5	58.57142857	3.850846627	0.085943808
320800	Huaian	2	10	2.7	2176.535854	411.8486338	60.62269203	28.24990007	26439.696	24029.136	4.19	6.174542857	32516.22455	236578.9642	12700	34	59	17876	1545.189921	492.5	477	3601.3	7.312284264	14.29632099	7.285714286	3	5.142857143	58.42857143	4.008409514	0.043332401
320900	Yancheng	2	8	1	4081.536491	753.0399839	252.3130352	164.5441076	41680.332	32052.348	4.75	5.8498	83220.68486	249958.7572	18200	75	163	29767	2258.957855	720	428	5487.1	7.620972222	14.29632099	7.142857143	2.285714286	4.714285715	61.28571429	4.086950849	0.04916807
321000	Yangzhou	2	7	1.29	3897.816252	767.6077425	560.4414031	2480.717336	19512.576	17850.672	3.41	5.641528571	13713.18217	127725.8467	10900	24	69	16260	1421.574728	453.1	672	5466.2	12.06400353	14.29632099	6.285714286	2	4.142857143	64.28571429	4.127409016	0.081248422
321100	Zhenjiang	2	2	3.5	2023.04574	415.7701057	334.7185129	0	16636.104	12301.848	2.7	4.998057143	4756.157449	47346.70487	8100	18	50	10859	1002.85179	319.64	809	4050	12.67050432	14.29632099	8.285714286	3.857142857	6.071428572	65.57142857	4.781636114	0.029288797
321200	Taizhou	2	12	1.42	4465.81834	860.347734	326.506164	0	26115.048	21078.252	3.93	5.914757143	23598.94764	171736.1457	11600	24	71	17925	1454.42374	463.57	797	5107.6	11.01796924	14.29632099	6.32967033	2.549450549	4.43956044	64.85714286	4.247036992	0.078981041
321300	Suqian	2	7	0.71	2425.912303	444.4215841	6.138128395	0	23556.744	24029.298	4.09	6.279671429	29427.27325	262852.5779	11500	32	232	27100	1545.472291	492.59	551	2750.7	5.58415721	14.29632099	12.14285714	5.714285714	8.928571427	53.14285714	4.662633397	0.048373868
330100	Hangzhou	2	79	0.9	1441.98073	746.5207346	24285.51856	14792.17563	22625.244	38787.822	1.58	4.350285714	4596.672162	73377.57072	41833	9	302	70187	4590.749846	946.8	467	13509.2	14.26827207	12.9863503	7.857142857	3.428571429	5.642857143	71.42857143	5.064323293	0.033063562
330200	Ningbo	2	41	2.2	3309.675677	664.9839314	14805.47922	583.130714	13816.98	15239.34	1.87	4.106314286	5193.881268	48608.36032	24268	15	154	34135	3881.38493	800.5	711	10745.5	13.42348532	12.9863503	7	3.142857143	5.071428572	73.71428571	5.033272048	0.043894607
330300	Wenzhou	2	221	0.88	10774.29147	1993.764227	7183.080093	10392.68441	16574.22	21350.844	1.77	3.612357143	5409.991373	34144.6066	26674	12	142	36327	4468.077718	921.5	645	6006.16	6.517807922	12.9863503	8.285714286	3.857142857	6.071428572	76.14285714	5.552531697	0.019366757
330400	Jiaxing	2	13	1.46	1704.356385	358.796946	5483.968559	0	11872.656	13976.01	1.81	3.874057143	2845.024324	22412.72236	11392	6	75	22044	2257.555057	465.6	1056	4871.98	10.46387457	12.9863503	8.714285714	4.428571429	6.571428572	70.71428571	5.327977189	0.030316578
330500	Huzhou	2	6	0.5	1187.685262	256.5025264	258.2297368	132.6674759	10358.928	9882.54	2.25	4.221385714	2841.576883	20404.28347	8080	5	58	13962	1452.185867	299.5	481	2719.1	9.078797997	12.9863503	9	4.142857143	6.571428572	70.42857143	5.306450009	0.041134886
330600	Shaoxing	2	22	0.5	2805.718933	683.7737148	2743.510295	40.52205637	16747.884	15385.41	2.26	4.272928571	4801.127673	35937.43082	15195	7	76	21242	2429.199063	501	555	5416.9	10.81217565	12.9863503	9.142857143	5.714285714	7.428571429	72.14285714	5.747041962	0.028415082
330700	Jinhua	2	26	0.81	4226.009297	807.4781353	7558.223197	933.2052723	15436.656	15873.03	1.62	3.475242857	2811.539452	17974.87659	16372	8	131	26814	2697.817083	556.4	466	4100.2	7.369158879	12.9863503	11.57142857	5.571428571	8.571428571	75	6.431461564	0.060174769
330800	Quzhou	2	10	0.3	1974.905907	376.667362	207.3763209	217.4515571	10858.86	12957.3	3.2	5.9317	5360.357848	82329.6027	6930	7	75	11621	1059.441108	218.5	251	1470.58	6.730343249	12.9863503	11.57142857	4.714285714	8.142857142	73.71428571	6.149448303	0.045798119
330900	Zhoushan	2	6	0	533.1093835	106.0705717	12.4421692	0	3521.556	3666.546	2.67	4.631271429	1686.588402	11988.876	3581	5	30	5056	566.3282447	116.8	751	1316.7	11.27311644	12.9863503	7.142857143	1.285714286	4.214285715	73.42857143	4.736876227	0.063772754
331000	Taizhou	2	63	0.76	5008.274333	993.7737116	1836.17695	2541.219222	15894.144	14918.04	1.99	4.340642857	4475.643556	46959.85134	17235	11	111	24955	2966.435103	611.8	569	4874.67	7.967750899	12.9863503	9.142857143	4.571428571	6.857142857	78.42857143	6.020239202	0.02069206
331100	Lishui	2	7	1.29	1100.794787	205.7833004	5.583930471	0	7999.884	7678.26	2.34	4.680328571	2269.338313	23566.2798	7913	10	54	12042	1059.925978	218.6	132	1394.67	6.380009149	12.9863503	7	1.714285714	4.357142857	77.14285714	5.023967811	0.084275841
340100	Hefei	2	44	1.48	12858.59674	2687.166044	6288.651958	10044.27244	29475.9	40243.716	2.23	5.023928571	7520.801698	122928.3066	20964	10	172	42707	1342.547127	808.7	698	7822.91	9.673438852	13.20157492	6.285714286	1	3.642857143	61.28571429	3.805751417	0
340200	Wuhu	2	14	0.93	5860.934176	1060.102268	1510.905982	2342.129059	20607.372	16403.85	3.32	5.483142857	10367.09939	90177.51607	8702	7	83	17741	622.2167223	374.8	672	3278.53	8.747411953	13.20157492	7.142857143	1.571428571	4.357142857	67.14285714	4.372712725	0
340300	Bengbu	2	14	5.21	2859.058512	531.7544622	5.883582166	35.36867807	15237.072	20144.7	4.16	6.588928571	21733.06047	246598.9164	6297	5	81	15289	563.1160944	339.2	539	1714.66	5.055011792	13.20157492	6.892857143	2.151785714	4.522321429	54.28571429	3.574367126	0
340400	Huainan	2	6	1.33	2841.773656	507.8179243	5.290271812	162.8045507	19693.692	18197.784	4.46	6.060871429	30184.14067	149633.3655	6201	3	72	13645	579.3853684	349	886	1133.3	3.247277937	13.20157492	6.285714286	1.571428571	3.928571429	55.57142857	3.517349	0
340500	Maanshan	2	14	1.14	3532.537997	622.2808162	3.08231196	50.05381906	12512.556	11505.996	3.45	5.634371429	7361.641683	65408.64205	4756	4	62	7610	387.9723799	233.7	753	1918.1	8.207531023	13.20157492	6.285714286	1.571428571	3.928571429	65.28571429	4.132206923	0
340600	Huaibei	2	2	10	2099.061067	384.8690316	2.572588655	0	10321.344	11771.19	3.52	6.112214286	7615.010176	101731.3595	4524	3	69	9241	374.193301	225.4	748	985.2	4.370896185	13.20157492	6.428571429	0.857142857	3.642857143	49.14285714	3.051698105	0
340700	Tongling	2	14	0.57	3486.202382	694.8641169	9.105626439	0	9971.748	8967.51	4.31	6.413242857	12126.35565	99347.52868	3337	3	28	6678	270.4351763	162.9	676	1222.4	7.503990178	13.20157492	7.714285714	2.428571429	5.071428572	66.71428571	4.555306291	0
340800	Anqing	2	23	1.83	21940.69421	4274.494428	11558.51906	29346.13037	19134.792	27447.768	4.35	7.193557143	36345.14696	624291.7638	8638	8	69	15530	778.7669808	469.1	363	1917.6	4.087827755	13.20157492	6.714285714	1.714285714	4.214285714	66.85714286	4.312953452	0
341000	Huangshan	2	9	0	1617.546343	310.2693679	12.21506476	121.7857034	5861.484	7387.092	3.51	6.233028571	4706.171277	71657.88926	3398	7	32	6368	233.5802904	140.7	145	677.9	4.818052594	13.20157492	6.142857143	1.428571429	3.785714286	72	4.513957791	0
341100	Chuzhou	2	3	2.33	3330.66202	633.2518984	6.093969196	2.987369686	24388.452	28604.394	4.16	6.049442857	26359.0244	174382.9173	6625	7	64	13721	682.9774801	411.4	304	1801.7	4.379436072	13.20157492	7.857142857	4	5.928571429	61.57142857	4.448105762	0
341200	Fuyang	2	36	1.86	17644.1794	3198.933197	2924.910915	14059.4957	33313.032	48065.562	4.6	7.680871429	81646.77785	1778052.217	13915	9	115	28433	1362.468687	820.7	826	1759.5	2.143901547	13.20157492	6.428571429	1	3.714285715	53	3.306964765	0
341300	Suzhou	2	10	1.7	4998.778529	940.6073451	11.99805385	30.8180728	31572.828	35763.606	4.52	6.8982	52171.80321	562697.4983	9221	7	81	15415	943.1198504	568.1	572	1630.22	2.869600422	13.20157492	5.428571429	1.714285714	3.571428572	50.42857143	3.116621514	0
341500	Liuan	2	7	4.57	6228.584726	889.797818	4158.898673	9994.760832	27661.176	28213.218	4.76	6.703071429	56470.00436	394169.5038	9062	5	29	12302	803.0048788	483.7	331	1288.1	2.663014265	13.20157492	6.571428571	1.428571429	4	62	3.942967495	0
341600	Bozhou	2	19	2.74	5248.553672	988.0600523	3.111330859	1031.596379	22014.828	33362.874	5.31	8.045357143	105970.8146	1633566.377	6397	6	62	12545	869.4100786	523.7	598	1277.19	2.438781745	13.20157492	6.714285714	1.571428571	4.142857143	48.85714286	3.136830852	0
341700	Chizhou	2	3	2.33	2928.283731	523.2470126	18.44056528	139.6796409	7430.616	8904.6	4.12	6.191057143	9073.83231	71984.57383	2932	5	30	5188	244.7031613	147.4	170	684.9	4.646540027	13.20157492	7	1.714285714	4.357142857	69	4.493660098	0
341800	Xuancheng	2	4	0.25	1999.970667	380.3067557	29.75005108	154.0846864	12850.812	12406.014	4.23	5.967228571	18196.32308	103383.7834	5344	8	46	10043	439.6024228	264.8	209	1317.2	4.974320242	13.20157492	17.28571429	10.85714286	14.07142858	69.42857143	8.407802567	0
350100	Fuzhou	2	28	0.89	6905.588746	1407.144306	4142.340236	12680.69763	12835.584	19047.312	1.78	4.2199	4589.708868	52652.65131	20417	10	116	30152	1925.946105	774	585	7856.81	10.15091731	9.486520784	12.31746032	6.492063492	9.404761906	83.42857143	7.54582603	0.017313683
350200	Xiamen	2	10	1	6551.979244	1243.452831	7322.735133	84.57874103	10848.816	17981.784	1.32	4.1073	1538.546186	24981.55957	12705	1	51	14106	1022.692312	411	2138	4791.41	11.65793187	9.486520784	13.57142857	6.857142857	10.21428571	74.14285714	7.05981939	0.040594489
350300	Putian	2	22	1	3833.253298	724.9024645	327.442339	943.4596689	10876.032	12841.956	2.71	4.458428571	4358.489899	25041.995	5376	6	47	10843	721.6077138	290	675	2242.41	7.732448276	9.486520784	17	10.28571429	13.64285715	79.28571429	9.351827445	0.030442316
350400	Sanming	2	10	0.2	3093.472879	646.6741764	351.9178894	9.453222408	10656.036	13077.288	2.96	5.249171429	4978.876713	49125.37651	5439	12	46	10365	641.982035	258	109	2353.72	9.122945736	9.486520784	17.42857143	10.85714286	14.14285715	79.57142857	9.678426057	0.016814762
350500	Quanzhou	2	21	0.86	9164.360065	1799.615613	4995.905027	3691.63696	21225.564	24242.544	2.27	3.859757143	8421.078708	41284.82816	15903	12	130	25633	2164.823141	870	723	8467.97	9.733298851	9.486520784	13.71428571	7.714285714	10.71428571	75.57142857	7.426807107	0.033014187
350600	Zhangzhou	2	8	1	1627.658483	298.3829287	47.83639652	0	20602.836	17335.998	3.1	4.427185714	11409.74696	43019.50858	10356	16	76	17192	1278.987465	514	374	3947.63	7.680214008	9.486520784	16.14285714	7.285714286	11.71428571	74.28571429	7.773633358	0.027952847
350700	Nanping	2	3	3	2628.483157	472.4696586	21.48218769	0	11610.216	12504.402	2.93	4.843757143	5037.732604	34148.31499	5382	13	51	12211	669.3533621	269	101	1792.51	6.663605948	9.486520784	14.71428571	9.285714286	12	80.28571429	8.552818179	0.054168404
350800	Longyan	2	1	3	1698.937736	302.9260539	6.179133366	0	11176.704	13827.294	3.05	5.208085714	5574.450928	48244.38937	5995	10	47	16615	656.9118498	264	135	2393.3	9.065530303	9.486520784	9.142857143	3.428571429	6.285714286	80.57142857	5.958445364	0.023062064
350900	Ningde	2	8	0.88	1950.758081	361.8423084	53.38026829	360.4885587	11829.564	11700.396	2.74	4.629185714	4506.712663	29807.3111	5455	11	44	10333	724.0960162	291	210	1942.8	6.67628866	9.486520784	9.142857143	2.714285714	5.928571429	83.28571429	6.016811275	0.084381433
360100	Nanchang	2	65	1.46	20379.14457	3843.813564	6910.636457	13948.42333	15496.92	26502.39	2.04	4.801828571	4030.033032	63790.42776	14143	7	118	27302	762.0474495	524.02	616	5274.67	10.06577993	9.734768908	9.571428571	2.285714286	5.928571429	67.57142857	4.881563864	0.014202139
360200	Jingdezhen	2	3	0.33	3109.843008	572.5099314	734.6279871	392.8723905	4701.888	7853.112	3.28	5.882985714	4331.319435	58490.12457	3147	3	31	7205	237.0109792	162.98	296	846.6	5.194502393	9.734768908	7.714285714	2.142857143	4.928571429	70.85714286	4.792725914	0.011154579
360300	Pingxiang	2	7	2.29	2533.876493	460.1503692	588.0819062	0	5780.808	7472.79	3.41	5.445014286	5720.131165	43772.51118	4433	6	32	8025	274.8501354	189	481	1009.05	5.338888889	9.734768908	9	3.285714286	6.142857143	72.28571429	5.295970506	0.007101841
360400	Jiujiang	2	41	1.29	23066.61874	4444.301186	29609.41192	106519.3413	13468.68	24336.72	3.26	6.297685714	12521.75201	261165.1607	10027	11	62	16363	699.035511	480.69	251	2700.19	5.617320934	9.734768908	9.714285714	3	6.357142857	67	4.977993387	0.006936102
360500	Xinyu	2	27	2.19	1634.100364	302.2128829	27.22824551	481.4330294	4265.46	5075.352	3.02	5.878642857	2378.629139	41478.16676	4201	2	14	4402	168.8074271	116.08	354	1027.34	8.850275672	9.734768908	11.14285714	4.285714286	7.714285713	69.71428571	5.657183743	0.018893363
360600	Yingtan	2	4	1.5	2668.228012	458.0261315	86.65012279	67.21124424	5299.992	6156.324	3.42	6.171885714	3508.146068	54980.21682	2586	3	35	5309	166.8878388	114.76	310	818.98	7.136458696	9.734768908	9.714285714	3.571428571	6.642857143	74.28571429	5.623197622	0.031358317
360700	Ganzhou	2	27	1.19	1518.135789	216.8765413	5177.433708	4930.506202	15558.804	44269.524	3.21	5.989857143	21080.80761	339753.4397	14048	21	85	42064	1237.189168	850.75	211	2807.24	3.299723773	9.734768908	-7.714285714	-24.71428571	-16.21428571	73.71428571	1.077449627	0.034027576
360800	Gian	2	7	1.14	6822.207034	1228.927294	3621.368007	4866.994552	13100.94	24576.858	3.16	6.291457143	11330.14976	259543.5304	8028	42	57	15044	699.035511	480.69	188	1742.23	3.624435707	9.734768908	9	3.142857143	6.071428572	69.85714286	5.094161351	0.059340546
360900	Yichun	2	26	1.38	12713.03667	2490.95078	3815.017757	8527.950648	20368.26	26359.938	3.47	6.427814286	17653.67673	339936.3386	8102	11	40	13832	798.8540999	549.33	290	2180.85	3.970018022	9.734768908	-6.142857143	-21	-13.57142857	70.85714286	1.274335711	0.030048424
361000	Fuzhou	2	14	2.93	7015.376395	1345.18341	560.9293622	1922.817611	12613.644	20087.838	4.08	6.764457143	23519.78754	344570.6788	5528	23	48	9830	578.2905018	397.66	205	1382.4	3.476336569	9.734768908	15.71428571	10.57142857	13.14285714	71.85714286	8.218107485	0.008350337
361100	Shangrao	2	12	6.17	5561.376793	1009.024901	1990.524699	8657.692575	23779.656	39261.564	3.86	6.8334	31744.827	620875.0058	11101	58	147	24271	972.5913786	668.8	282	2212.78	3.308582536	9.734768908	9.428571429	3.428571429	6.428571429	72.85714286	5.438486688	0.016695486
370100	Jinan	2	16	1.44	3268.458113	707.8863938	162.0238792	0	16209.072	27369.846	2.19	5.1887	6541.648226	131221.8177	29035	3	238	47575	1619.136007	732.12	821	7856.56	10.73124624	15.16236288	5.142857143	1.714285714	3.428571429	46	2.815879008	0.060540589
370200	Qingdao	2	21	1.05	3699.71557	815.6198746	1865.901137	0	14481.504	17783.982	1.9	5.021314286	6211.530232	140853.6722	30867	47	410	53341	2054.660858	929.05	750	12001.52	12.91805608	15.16236288	5.142857143	0.571428571	2.857142857	58.14285714	3.425295003	0.072786641
370300	Zibo	2	8	0.88	1559.737853	317.6044809	0	0	10775.592	11730.798	2.84	5.609314286	8058.787046	128519.0754	14452	13	157	24022	1041.296505	470.84	752	5068.35	10.76448475	15.16236288	5.285714286	-0.142857143	2.571428572	48.42857143	2.798634112	0.032432842
370400	Zaozhuang	2	9	1.11	1815.071693	335.9027455	0	2.987369686	12964.536	13936.104	3.67	6.2555	15387.92465	204196.5659	9536	3	78	18645	867.0025252	392.03	798	2402.38	6.128051425	15.16236288	7.428571429	2	4.714285715	47.71428571	3.181915113	0.0160107
370600	Yantai	2	18	0.72	2869.659558	567.9151219	39.75557887	12.32735529	15694.884	13054.662	2.45	5.125828571	8215.442523	119324.2037	18097	15	196	31801	1567.871771	708.94	509	7832.58	11.04829746	15.16236288	3.285714286	0.142857143	1.714285715	62.57142857	3.412155067	0.033165227
370700	Weifang	2	8	2.38	3135.36387	603.5055873	230.524572	237.3597848	20464.164	18236.718	2.44	5.1787	10742.20805	166148.2827	25432	20	188	40685	2070.694754	936.3	552	6156.78	6.575648831	15.16236288	4.142857143	-0.571428571	1.785714286	52.42857143	2.872942624	0.03519303
370800	Jining	2	8	3.38	4190.210382	799.6259091	6.163046799	89.83116212	23123.88	26170.128	3.02	5.840442857	17163.301	288073.6852	21605	3	164	36430	1852.390493	837.59	707	4930.58	5.886627109	15.16236288	-0.571428571	-15.42857143	-8.000000001	45.71428571	1.253127856	0.022048904
370900	Taian	2	3	5.67	2219.93709	434.0677394	0	2.911983627	18293.688	17123.4	3	5.498071429	11338.48645	137864.9038	13535	12	103	24953	1248.454444	564.51	700	3651.53	6.468494801	15.16236288	6.285714286	2.714285714	4.5	48	3.155815773	0.023860757
371000	Weihai	2	19	0.58	1477.431103	279.7994318	11.84696631	0	7134.804	5342.76	2.43	4.947085714	3209.565721	39774.31502	8097	21	50	14068	624.9017512	282.56	491	3641.48	12.88745753	15.16236288	3.571428571	0.714285714	2.142857143	63.71428571	3.576910101	0.011273547
371100	Rizhao	2	9	0.56	844.8925558	169.2289929	0	0	8789.472	8706.366	2.45	5.239614286	3379.741321	55004.41529	6200	1	53	9637	645.0049396	291.65	509	2202.17	7.550728613	15.16236288	5.285714286	1.428571429	3.357142858	55.85714286	3.402964356	0.011776874
371300	Linyi	2	20	0.75	3925.794888	770.9630755	157.4373158	0	26300.052	25916.544	2.78	5.504371429	17027.16659	259610.2666	21287	15	188	39595	2336.171843	1056.34	570	4717.8	4.466175663	15.16236288	5.714285714	1.571428571	3.642857143	51.71428571	3.211379983	0.039098973
371400	Dezhou	2	16	0.69	1996.998438	372.4386232	43.20157336	0	25416.504	22548.078	3.15	5.869971429	13525.11631	205309.7579	13010	2	104	17932	1281.782832	579.58	527	3380.3	5.832326857	15.16236288	5.285714286	-0.571428571	2.357142858	43.28571429	2.465517371	0.05261038
371500	Liaocheng	2	7	1.86	3144.441424	612.242935	3.122686077	214.5392581	18612.828	17857.908	3.14	5.794957143	14010.87798	199296.0025	12797	36	148	24156	1341.163537	606.43	635	3152.15	5.197879393	15.16236288	6.142857143	1.857142857	4	43.85714286	2.789149818	0.011881566
371600	Binzhou	2	9	0.22	1052.797841	209.3200465	0	0	12879	11529.702	2.9	5.838071429	7110.270893	134237.6547	9695	17	110	15718	865.2332677	391.23	406	2640.52	6.749277918	15.16236288	4.580357143	-0.169642857	2.205357143	47.66071429	2.687003095	0.025774213
371700	Heze	2	7	0.86	7665.162578	1399.759987	364.8467561	2251.510601	30654.288	31342.14	2.93	5.802214286	16360.458	289189.3349	21360	2	233	34670	1932.029197	873.6	670	3078.78	3.524244505	15.16236288	6.857142857	1.714285714	4.285714286	44	2.851952789	0.008734336
410100	Zhengzhou	2	45	1.38	18874.17232	3970.699069	11979.77163	20084.23148	25768.368	48924.972	1.61	4.732014286	4943.277774	112173.0664	38049	60	219	79725	1900.858602	988.1	977	10143.3	10.26545896	11.05504645	6	0.571428571	3.285714286	42.14285714	2.555194384	0.019787355
410200	Kaifeng	2	6	2.33	1985.977564	283.7110805	841.0425044	1968.608174	21471.48	23224.158	3.47	6.1572	14619.00414	214760.2599	11280	24	105	22474	875.1144401	454.9	747	2002.2	4.401406903	11.05504645	7.142857143	1	4.071428572	44.14285714	2.82070926	0.019192529
410300	Luoyang	2	2	10.5	4577.535431	860.0227584	1655.028669	6425.53506	15425.64	19968.66	2.58	5.552971429	9004.407366	176035.4849	17586	50	142	35734	1312.575473	682.3	416	4640.7	6.801553569	11.05504645	6.293650794	1.301587302	3.797619048	41.85714286	2.626271825	0.045178229
410400	Pingdingshan	2	10	3.6	6783.044135	1250.512355	2114.678598	7789.600357	14781.204	17809.092	3.01	5.8876	10141.67122	180233.422	11355	24	87	21915	961.683246	499.9	612	2135.2	4.271254251	11.05504645	6.285714286	1.714285714	4	46.57142857	2.96176821	0.026018103
410500	Anyang	2	20	1	7479.6561	1358.994469	146.879798	261.6372497	19604.916	18929.322	2.31	5.672042857	5167.172406	149062.9161	13263	21	100	21548	986.6920121	512.9	705	2393.2	4.666016767	11.05504645	6	3.142857143	4.571428572	40.85714286	2.698958483	0.016431247
410600	Hebi	2	6	0.83	2175.82016	422.2827311	21.94712095	0	5357.34	5935.734	2.38	5.834142857	1751.474754	55401.1863	3845	16	43	7893	311.8400764	162.1	664	861.9	5.317088217	11.05504645	7.142857143	1.714285714	4.428571429	40.28571429	2.63610343	0.028977096
410700	Xinxiang	2	15	1.73	2906.42966	621.2933625	243.2891033	3192.209374	17672.58	20088.81	2.28	5.604628571	5640.166928	156732.7669	14298	30	115	26808	1109.812092	576.9	669	2526.5	4.379441844	11.05504645	7.428571429	1.285714286	4.357142858	39.57142857	2.577109414	0.024545306
410800	Jiaozuo	2	2	8	4370.216517	834.7545053	17.505652	0	10965.78	11111.148	2.63	5.781457143	4939.062085	115426.342	8994	32	92	17230	684.8554422	356	847	2371.5	6.661516854	11.05504645	5.857142857	2	3.928571429	39.71428571	2.513683861	0.016877546
410900	Puyang	2	3	0.67	4411.272584	831.6840442	82.71995424	178.3627822	13191.66	14765.598	2.85	6.217928571	6291.023812	182555.1642	7939	21	61	14242	700.053077	363.9	834	1654.4	4.54630393	11.05504645	6.285714286	1.857142857	4.071428572	43.71428571	2.793323733	0.004564729
411000	Xuchang	2	8	2.5	6597.784317	942.5406167	1031.071516	4269.266385	18203.616	18588.582	2.88	6.147928571	7854.313045	206229.8626	9884	20	101	18011	848.1819227	440.9	861	2830.6	6.420049898	11.05504645	6.428571429	1.571428571	4	46.57142857	2.96176821	0.029283072
411100	Luohe	2	13	1	8172.068841	1559.422115	406.45986	2652.307359	10297.692	11974.284	2.48	5.888471429	3164.435071	95626.11723	5228	16	47	10659	509.7940792	265	916	1236.6	4.666415094	11.05504645	5.571428571	0.571428571	3.071428571	50.14285714	2.99685313	0.015188322
411200	Sanmenxia	2	5	0.2	1833.817272	333.2175959	30.60232358	311.8942011	6250.608	7372.296	2.94	5.5482	4292.005528	58262.23497	5297	16	51	10942	436.4991569	226.9	223	1528.1	6.734684883	11.05504645	7.428571429	1.714285714	4.571428572	43.28571429	2.859386085	0.020675116
411300	Nanyang	2	61	0.93	37510.61172	6799.508125	59857.23715	163609.9031	25576.56	35871.12	3.11	6.2776	22533.14962	535171.6527	17993	35	108	33636	1933.369998	1005	376	3566.7	3.548955224	11.05504645	6.142857143	2.142857143	4.142857143	46.71428571	2.999250551	0.040983696
411400	Shangqiu	2	27	1.67	18214.30428	3289.340006	1073.081106	9227.496677	33537.888	40247.658	4.25	7.274914286	51169.94047	1053703.674	14756	25	79	24336	1404.146032	729.9	714	2389	3.273051103	11.05504645	6.857142857	0.571428571	3.714285714	45.42857143	2.834541227	0.028920658
411500	Xinyang	2	48	2.65	78999.37473	14194.33152	19730.59485	57045.09115	24546.888	35010.63	3.79	6.840942857	28563.08074	603688.211	9940	26	270	24487	1241.589052	645.4	351	2387.8	3.699721103	11.05504645	6.857142857	0.714285714	3.785714286	55	3.448162201	0.034614593
411600	Zhoukou	2	35	0.69	22987.43531	4225.386923	3391.646817	19237.86085	44574.624	52711.02	3.68	7.439342857	34738.17049	1490969.642	16413	38	140	27661	1685.590838	876.2	828	2687.2	3.066879708	11.05504645	7.285714286	0.857142857	4.071428572	51.14285714	3.268006198	0.026957001
411700	Zhumadian	2	30	2.53	32686.68784	6053.080305	5437.02134	26841.48033	24344.712	32497.632	3.39	6.815271429	20769.13318	638255.9201	12896	22	79	24380	1346.818245	700.1	506	2370.3	3.385659192	11.05504645	6.857142857	0.571428571	3.714285714	52.28571429	3.262396507	0.051954766
420100	Wuhan	2	2144	4.19	999999	999999	276200.6189	1418734.558	8770.68	40153.698	0.78	3.7003	2314.040335	42918.16056	36266	60	354	78447	2369.26129	1060.77	1049	14847.29	13.99670994	12.49329869	7.714285714	1.428571429	4.571428572	58.71428571	3.878573204	0.039039011
420200	Huangshi	2	168	2.78	181318.3171	33949.13273	73424.02473	268490.7903	5867.64	12838.122	2.35	5.726914286	2568.125737	75195.4432	6070	11	36	12094	547.0360918	244.92	528	1587.33	6.481014209	12.49329869	8.142857143	0.571428571	4.357142857	63.57142857	4.140121622	0.003361774
420300	Shiyan	2	149	1.64	97053.97885	17032.65166	34683.17056	141361.4234	5434.776	10158.48	2.2	5.516857143	3053.162067	84186.53063	9469	31	58	18245	755.6030944	338.3	136	1747.82	5.166479456	12.49329869	8	1.142857143	4.571428572	49	3.236862795	0.036818737
420500	Yichang	2	166	2.67	143017.4211	25395.84912	96443.79528	278697.7291	7442.604	14531.616	2.28	5.36	4023.103989	87536.31546	10919	19	91	21309	919.0974677	411.5	190	4064.18	9.876500608	12.49329869	7.142857143	0.857142857	4	53.85714286	3.425112317	0.025968546
420600	Xiangyang	2	286	1.93	204723.0039	36347.91186	86919.69139	252498.272	9975.312	19968.876	2.53	5.797214286	7047.538345	184914.3363	13934	109	84	24194	1253.903568	561.4	275	4309.79	7.676861418	12.49329869	7.428571429	1.714285714	4.571428572	50.71428571	3.350105808	0.071846028
420700	Ezhou	2	189	1.49	167759.9012	32465.15593	60561.20508	193509.2618	4739.148	7492.176	1.73	4.374042857	607.4420194	8546.692	2236	37	20	4486	240.5288124	107.69	647	1005.3	168.9579832	12.49329869	7.285714286	1.428571429	4.357142858	61.57142857	4.009870605	0.008252654
420800	Jingmen	2	219	1.49	184630.8846	32015.1788	88691.5176	240452.1531	8553.924	11961.756	2.5	5.723628571	3528.415726	88630.63264	7297	14	60	12303	646.8972043	289.63	233	1847.89	6.380174706	12.49329869	7.857142857	1.142857143	4.5	53.71428571	3.531508126	0.013129706
420900	Xiaogan	2	519	3.08	715664.3133	127587.4598	69608.28684	229913.0229	13361.112	23938.092	2.5	5.581514286	5942.620554	129497.8777	8781	31	56	14866	1089.515783	487.8	523	1912.9	3.921484215	12.49329869	8.142857143	1.142857143	4.642857143	56.85714286	3.773721346	0.02066956
421000	Jingzhou	2	213	3.12	351313.0446	62248.45478	106798.2315	362869.2917	15100.992	28470.258	2.71	5.791614286	8633.116441	188146.2983	12639	39	67	20440	1282.984125	574.42	415	2082.18	3.624838968	12.49329869	7.285714286	1	4.142857143	55.14285714	3.540399734	0.019396859
421100	Huanggang	2	561	2.36	645744.1175	120933.1185	53686.72334	244783.7288	15766.812	36704.826	2.63	6.090685714	8727.988645	277888.6967	13400	31	68	20700	1405.113528	629.1	382	2035.2	3.235097759	12.49329869	7.142857143	1.142857143	4.142857143	61.57142857	3.953140635	0.05564478
421200	Xianning	2	166	1.67	231733.3527	43161.42814	22874.73063	102976.7403	5922.72	13970.61	2.6	6.310842857	3375.359125	138012.5445	6743	49	32	9632	559.9458935	250.7	257	1362.42	5.434463502	12.49329869	7.714285714	1.571428571	4.642857143	64.42857143	4.276252078	0.025572543
421300	Suizhou	2	228	3.01	176168.8075	31173.30664	44139.61754	144041.3886	6011.496	10315.566	2.31	5.5142	2207.104953	54373.7598	4268	12	46	7156	489.3216846	219.08	229	1011.19	4.615619865	12.49329869	8.857142857	2.714285714	5.785714286	53.14285714	3.80338221	0.006083401
422800	Enshi	2	75	1.09	83782.99293	15458.99055	41203.18391	129273.3791	7339.248	15539.148	3.56	6.430171429	14137.01178	249377.4808	8100	17	35	7671	897.9682768	402.04	145	870.95	2.166326734	12.49329869	7.571428571	1.142857143	4.357142857	67.71428571	4.409927301	0
429004	Xiantao	2	88	2.47	155303.9575	27780.94255	40880.2969	171007.8906	3875.364	7692.786	2.28	5.153014286	1139.960936	20166.20696	2736	25	23	4047	260.4295619	116.6	541	800.13	6.862178388	12.49329869	8	1	4.5	49	3.221561935	0
429005	Qianjiang	2	12	5.17	58514.75686	10378.10534	44751.84064	133333.2672	2707.344	4592.538	2.35	5.051057143	1000.742775	14906.53402	2546	26	10	1612	213.1680737	95.44	487	755.78	7.918901928	12.49329869	8	1.142857143	4.571428572	46	3.038687522	0
429006	Tianmen	2	67	1.43	111653.945	19950.53721	51391.65884	177805.4628	4073.328	8027.802	2.59	6.7862	1722.206491	114412.0393	2549	28	15	6411	288.572036	129.2	544	591.15	4.575464396	12.49329869	5.142857143	1.218487395	3.180672269	56.42857143	3.397346464	0
429021	Shennongjia	2	7	0.43	3644.96479	717.1075551	4360.447557	18797.24195	226.8	497.61	2.5	4.879885714	93.56155362	1010.807971	234	9	13	260	17.15350802	7.68	23	28.59	3.72265625	12.49329869	8.857142857	1.571428571	5.214285714	54.14285714	3.731941675	0
430100	Changsha	2	60	2.03	32082.22508	6689.866607	34538.56654	48147.88004	28986.66	43425.504	1.82	4.122857143	5032.96541	50343.34814	29625	5	287	58899	1168.800498	815.47	552	11003.41	13.49333513	12.48672942	8.714285714	2	5.357142857	66.14285714	4.60221306	0.06780174
430200	Zhuzhou	2	18	1.5	6765.377933	1191.752189	12542.22732	5152.261703	14639.616	21092.562	3.27	5.400785714	10579.26332	89093.06603	10620	7	190	25998	576.2950253	402.08	328	2631.54	6.544816952	12.48672942	8.714285714	1.428571429	5.071428572	68.28571429	4.662604727	0.022344639
430300	Xiangtan	2	9	1.67	6360.605269	1171.464508	2046.537487	3119.892065	16710.948	15040.836	3.75	5.314457143	12181.43957	58228.24752	7526	5	63	14909	410.607339	286.48	551	2161.4	7.544680257	12.48672942	8.571428571	2.571428571	5.571428571	66.28571429	4.677672214	0.035449121
430400	Hengyang	2	25	0.72	11751.21182	2170.932593	9532.083162	14138.20694	21893.652	36753.912	4.57	6.373428571	69930.76047	424509.4164	17760	10	127	28774	1038.185283	724.34	439	3046.03	4.205248916	12.48672942	8.142857143	0.857142857	4.5	66.57142857	4.376815923	0.052314942
430500	Shaoyang	2	36	1.31	10135.1199	1683.871023	3825.439643	13996.94861	22370.58	35307.252	4.94	6.403	103017.6624	444922.653	12799	11	293	26638	1056.402329	737.05	324	1782.65	2.418628316	12.48672942	8	2.428571429	5.214285715	63.57142857	4.381831254	0.083392638
430600	Yueyang	2	34	2.06	25944.74614	4733.6769	53058.46287	111272.4445	22012.56	26248.86	3.37	5.849785714	16857.11292	201252.1126	15306	10	242	21880	830.8893482	579.71	346	3411.01	5.883993721	12.48672942	9.428571429	2	5.714285715	63.28571429	4.508100116	0.095355368
430700	Changde	2	37	0.73	19082.43057	3382.816645	44534.71082	90809.07416	18332.568	25842.51	3.85	6.0332	27383.79781	243021.889	15367	10	85	21533	835.2035345	582.72	299	3394.2	5.824752883	12.48672942	9.428571429	2.142857143	5.785714286	60.28571429	4.314589497	0.057744773
430800	Zhangjiajie	2	1	4	2889.367493	550.1054924	4789.928237	10425.82273	3897.396	7328.124	4.36	6.284385714	12035.1647	82452.1785	3207	3	30	6293	220.4248208	153.79	156	578.92	3.764353989	12.48672942	9.285714286	2.142857143	5.714285715	65.85714286	4.691273484	0.032043633
430900	Yiyang	2	20	1.15	9289.853564	1552.391565	8202.138413	18695.48308	22711.104	23271.462	4.55	5.8365	41768.85238	151207.1731	10996	5	82	17648	632.6231056	441.38	339	1758.38	3.983823463	12.48672942	5	0.285714286	2.642857143	63.28571429	3.674864338	0.034137557
431000	Chenzhou	2	11	1.55	5469.326947	992.3033005	4348.814447	992.2997406	11705.148	24950.97	3.99	6.044571429	25646.34226	200131.0472	11028	11	339	22673	680.0218235	474.45	227	2391.87	5.041353146	12.48672942	6.714285714	2.285714286	4.5	46.42857143	3.052500375	0.030580809
431100	Yongzhou	2	12	1.83	6402.568808	1183.510416	3644.24121	4376.218699	13989.024	28885.302	4.51	6.827528571	49571.48467	503178.176	12477	11	128	25998	781.4410335	545.21	231	1805.65	3.311843143	12.48672942	8.428571429	2.428571429	5.428571429	63.14285714	4.414192121	0.065439125
431200	Huaihua	2	23	0.52	5228.686764	974.8946185	1588.489907	8072.227107	11063.304	21291.12	3.68	5.953971429	19742.31839	191854.2371	11607	14	398	23556	713.7183417	497.96	165	1513.27	3.038938871	12.48672942	8	1	4.5	71.28571429	4.686762115	0.01236592
431300	Loudi	2	17	1.94	8671.192991	1714.775838	849.6825666	3989.937068	16042.536	20716.938	4.41	6.167314286	32346.70766	187508.9409	9548	5	86	17707	563.5387934	393.18	481	1540.4	3.917798464	12.48672942	8.571428571	1	4.785714286	63	4.221189607	0.021981977
433100	Xiangxi	2	5	0.6	3348.033617	594.1360421	21699.53043	48572.14363	6287.868	11879.46	4.2	6.3839	17668.54341	156912.1116	5817	9	74	14457	379.748724	264.95	161	605.05	2.283638422	12.48672942	9.285714286	1.714285714	5.5	64.28571429	4.515267667	0
440100	Guangzhou	2	99	1.8	18861.44754	3525.028636	66035.37914	40359.55557	37542.528	70862.202	1.09	3.067671429	4432.977049	32032.23716	49747	8	243	81747	4820.022008	1490.44	1708	22859.35	15.3373165	8.263458892	17.71428571	9.428571429	13.57142857	67.42857143	7.918347419	0.041543936
440200	Shaoguan	2	1	2	2080.633434	378.706075	3533.192184	81.38161514	13645.26	23808.33	3.46	5.059257143	9537.45688	47204.25413	5079	1	54	12546	969.4115812	299.76	154	1343.91	4.483286629	8.263458892	13	5.285714286	9.142857143	72.14285714	6.416948923	0.033648444
440300	Shenzhen	2	95	2.36	18458.199	3506.796745	123870.9423	52213.7233	28103.112	44592.93	0.81	2.861385714	2928.259818	22777.97458	33299	1	135	39899	4212.749167	1302.66	5304	24221.98	18.59424562	8.263458892	18.42857143	12.28571429	15.35714286	73.28571429	9.599693555	0.06799635
440400	Zhuhai	2	18	2.61	4935.647279	923.9601389	5577.303123	546.5047605	11186.424	17015.832	1.4	3.654471429	766.8788657	7308.550806	6427	1	43	8335	611.5740063	189.11	924	2914.74	15.41293427	8.263458892	18.57142857	11.85714286	15.21428572	74.85714286	9.720762976	0.04144049
440500	Shantou	2	12	0.83	2225.089838	410.2876062	412.899848	5.974739365	14498.352	17247.816	2.06	3.351685714	4423.950078	16098.38078	9741	2	44	15343	1823.467841	563.85	2611	2512.05	4.455174248	8.263458892	18.14285714	11.42857143	14.78571429	74	9.361818078	0.013646358
440600	Foshan	2	26	0.96	3680.264075	712.4425865	30454.26221	7782.44215	22110.084	33086.448	1.12	2.779671429	2422.981787	12739.02802	18134	1	110	32646	2556.671049	790.57	1869	9935.88	12.56799524	8.263458892	17.14285714	9.571428571	13.35714286	67.42857143	7.814390923	0.017725883
440700	Jiangmen	2	1	10	1224.559769	230.0632436	4138.514787	11.87566979	12272.148	13922.01	2.4	4.039671429	5068.676963	26121.30482	9859	1	44	16605	1487.039075	459.82	466	2900.41	6.307707364	8.263458892	18.14285714	10.85714286	14.5	69.28571429	8.613734966	0.041675539
440800	Zhanjiang	2	9	0.89	3568.176677	605.2694318	57.97124767	0	27932.688	38038.14	4	5.760557143	40031.3636	232809.4668	12810	2	103	25338	2371.138815	733.2	561	3008.39	4.103096017	8.263458892	19	12.28571429	15.64285715	77.85714286	10.37684948	0.030074451
440900	Maoming	2	3	1	1627.146237	286.848186	43.45517332	0	30023.46	42421.428	4.38	5.901	50403.34725	230686.0249	13362	1	71	20383	2041.663062	631.32	508	3092.18	4.89795983	8.263458892	19.71428571	11.28571429	15.5	74.71428571	9.87207259	0.036219563
441200	Zhaoqing	2	5	1.6	1167.482114	213.597045	120.0373146	0	18191.628	29914.488	2.57	4.321028571	5424.538333	31248.18728	7620	1	54	12678	1342.642801	415.17	264	2201.8	5.303369704	8.263458892	17.28571429	7.714285714	12.5	73.42857143	8.069739038	0.027005081
441300	Huizhou	2	12	1.83	4829.316664	861.083255	25619.53636	7415.598456	25346.196	28089.396	1.5	3.001342857	2164.655821	9714.350564	12582	1	72	15550	1562.002247	483	412	4103.05	8.494927536	8.263458892	18.42857143	9.571428571	14	71.14285714	8.577706535	0.047682872
441400	Meizhou	2	5	1.4	1390.986951	236.077546	24.08789575	0	25212.06	30688.686	4.02	5.2595	24390.40022	84241.66405	9548	1	42	11811	1416.086013	437.88	267	1110.21	2.535420663	8.263458892	16	6.857142857	11.42857143	74.57142857	7.665157493	0.007311596
441500	Shanwei	2	3	0.67	431.2930999	82.66263742	142.8502713	48.65965012	15277.248	14073.642	3.14	4.0187	6916.373583	16653.02004	5153	1	33	6339	968.1179975	299.36	557	920.31	3.074258418	8.263458892	18.28571429	11.57142857	14.92857143	74.42857143	9.498434101	0.077981681
441600	Heyuan	2	1	1	549.7034635	102.7648953	547.9922946	12.21317222	16026.66	20349.198	3.42	4.722585714	9457.871313	34793.58575	5742	1	52	7922	1000.554607	309.39	187	1006	3.25155952	8.263458892	15.71428571	7.714285714	11.71428571	74.14285714	7.758684062	0.014037376
441700	Yangjiang	2	7	0.43	1151.968988	209.7559609	36.92213553	0	9563.508	13545.36	3.48	5.300571429	8295.406574	51227.33956	5201	1	51	10119	826.4705888	255.56	310	1350.31	5.283729848	8.263458892	19	11.42857143	15.21428572	76	9.869171571	0.040242651
441800	Qingyuan	2	5	0.8	1455.879838	259.7730106	7065.128042	31.3801563	18835.092	34253.712	2.99	4.727242857	7703.713397	43769.85459	7493	1	57	11005	1252.835757	387.4	193	1565.19	4.040242643	8.263458892	-0.142857143	-17.85714286	-9.000000002	69.57142857	1.770838004	0.021099448
441900	Dongguan	2	16	2.31	4778.881498	905.8527052	88762.61961	24089.94599	18902.16	30814.884	0.81	2.105528571	1886.489341	6891.20652	17506	1	97	29046	2714.00316	839.22	3335	8278.59	9.864624294	8.263458892	18	11.28571429	14.64285715	67.42857143	8.456375594	0.032683619
442000	Zhongshan	2	16	1.75	2357.181667	433.4040447	23774.24653	1773.821956	12651.228	16313.022	1.1	2.582557143	994.3789539	4379.437271	8115	1	59	15140	1070.440464	331	1734	3632.7	10.97492447	8.263458892	18.57142857	11.85714286	15.21428572	69.85714286	9.071475373	0.073498306
445200	Jieyang	2	6	0.17	1526.986238	285.9949672	14.62331812	3.151074136	29758.752	24814.188	3.01	3.855271429	12353.80931	28767.20118	10172	1	50	12871	1969.287057	608.94	1121	2152.47	3.534781752	8.263458892	17.85714286	9.428571429	13.64285714	72.71428571	8.576721025	0.007910211
450100	Nanning	2	16	0.94	6001.306801	1178.924754	3256.504534	47.76763434	22338.504	37548.522	2.26	4.780128571	6694.841923	83218.18878	23412	1	115	35623	1394.408663	698.61	309	3703.39	5.30108358	10.026516	15.85714286	8.142857143	12	71.85714286	7.654924457	0.037767083
450200	Liuzhou	2	9	1	2692.389085	513.6621688	492.9592107	6.302148272	9706.716	14752.53	2.81	5.2184	6515.57262	72428.15458	10330	2	64	17890	782.9614322	392.27	196	2476.94	6.314375303	10.026516	11.28571429	4.571428571	7.928571431	68.28571429	5.618451378	0.037814041
450300	Guilin	2	16	0.62	5736.369598	1028.856166	716.7318417	475.2012204	13516.308	23216.166	2.99	5.567057143	9866.480225	129826.6786	11614	2	66	15738	990.3233595	496.16	176	2074	4.180103193	10.026516	11.71428571	4.142857143	7.928571427	68.85714286	5.665467706	0.055613586
450400	Wuzhou	2	3	0.33	1415.489313	261.3667972	9.292672179	0	9354.528	17618.742	3.97	6.0847	15892.18018	131700.0747	5645	1	37	9988	598.6729854	299.94	242	1180	3.934120157	10.026516	15.42857143	6.857142857	11.14285714	73.57142857	7.427962487	0.047307867
450500	Beihai	2	11	1.27	5036.787611	888.9956977	34.19404342	6.060534375	7612.38	8437.77	2.98	5.198214286	3200.648352	29416.85134	3514	2	25	5793	324.4857879	162.57	386	985	6.058928462	10.026516	16.85714286	10.85714286	13.85714286	77	9.202769547	0.01981779
450600	Fangchenggang	2	7	1.14	362.6337494	76.28046187	5.70568369	0	3912.624	4028.076	2.95	4.661728571	1754.69079	9718.402227	2042	1	14	2635	183.3104187	91.84	134	670	7.295296167	10.026516	16.71428571	9.142857143	12.92857143	73.42857143	8.287198466	0.010908434
450700	Qinzhou	2	1	6	659.4885897	124.0709418	15.22325235	3.148550755	12175.92	20176.506	3.95	5.987157143	16667.61728	127820.2391	5316	1	22	8632	640.5685177	320.93	296	1102.05	3.433926401	10.026516	9.142857143	4.571428571	6.857142857	73.42857143	5.636435246	0.006051011
450900	Yulin	2	4	1	1437.442111	306.1289025	21.93134981	0	23112.216	36768.6	3.67	5.882	22401.84771	204617.7169	9116	2	47	15348	1139.143316	570.72	436	1550	2.715867676	10.026516	13.36734694	6.887755102	10.12755102	72.42857143	6.858805305	0.048533943
451000	Baise	2	1	1	260.5181295	37.21687564	134.3168218	0	7700.832	16285.59	4.22	6.282114286	24469.60329	192394.1151	9116	2	34	11026	717.8926207	359.67	99	1114	3.097283621	10.026516	11.85714286	4.142857143	8.000000002	74	6.116724234	0.093737989
451100	Hezhou	2	1	3	1384.217031	248.5930735	15.34311303	0	5882.868	12462.498	3.63	5.905985714	7640.239518	74396.92926	3449	1	28	5197	404.36474	202.59	177	520	2.566760452	10.026516	13.57142857	6.857142857	10.21428571	72.28571429	6.882983838	0.010666592
451200	Hechi	2	5	1	917.6151832	131.0878833	58.08416905	6.179133366	11539.584	19456.362	4.76	6.479842857	40590.22352	226641.6407	6286	1	34	11679	693.9608707	347.68	113	657.18	1.890186378	10.026516	13.14285714	6.142857143	9.642857142	74.42857143	6.834634086	0.045455424
460100	Haikou	2	6	1.67	4418.084771	845.4307572	924.4245311	100.4618579	10349.532	16513.632	1.75	4.773557143	950.8330002	19553.22641	12417	1	123	12860	998.410149	165.23	4050	1510.51	9.141862858	8.213632802	23.57142857	18.14285714	20.85714286	83.28571429	15.12843109	0.030441344
460200	Sanya	2	12	1.5	6259.45579	1149.438621	8.36816785	0	8338.464	11553.516	3.29	6.470542857	1385.628622	33337.96283	2219	1	11	2361	311.9163099	51.62	253	595.51	11.53641999	8.213632802	19.57142857	13.28571429	16.42857143	79.85714286	11.16085773	0.033618742
460400	Danzhou	2	5	1.2	739.9210975	128.9230012	0	0	4790.988	4585.572	3.18	5.639914286	2177.914469	25489.89347	1680	0	22	3204	547.2735411	90.57	255	566.3	6.252622281	8.213632802	20.14285714	13.71428571	16.92857143	85.85714286	12.36554247	0
500000	Chongqing	2	179	1.15	55468.80496	10469.23226	117777.3087	265695.0787	0	90729.018	3.24	5.442671429	79205.60486	716743.8278	68549	42	749	150500	6633.6	3102	350	20363	6.564474533	14.47119924	9.285714286	4.714285714	7	59.71428571	4.626501231	0
510100	Chengdu	2	62	0.53	15306.00858	3128.040247	19837.99759	20782.1739	0	71590.878	1.88	4.573628571	10515.09855	155468.1291	58159	3	888	127445	3484.656049	1604.5	1015	15342.77	9.562337177	14.98887978	10.42857143	6.428571429	8.42857143	64.57142857	5.486627765	0.02035335
510400	Panzhihua	2	1	10	290.6820153	56.12962891	12.46551049	0	0	3681.072	3.54	4.8871	4260.455881	16386.80059	3966	1	24	9005	268.4564252	123.61	154	1173.52	9.493730281	14.98887978	7.836734694	2.727891156	5.282312925	62.42857143	4.322403846	0.043300916
510500	Luzhou	2	5	1.6	368.1142212	52.58774588	324.7536747	856.6635049	0	19885.122	4.61	6.109914286	43381.01708	194403.5662	9237	2	140	20052	937.6102896	431.72	350	1694.97	3.926086352	14.98887978	9.285714286	4	6.642857143	58.71428571	4.444488889	0.061531649
510600	Deyang	2	6	0.83	1661.988474	304.2368611	134.9416745	59.5600325	0	18826.614	3.25	5.167214286	9109.148059	61960.27634	8953	1	85	15571	767.0804093	353.2	611	2213.9	6.268120045	14.98887978	10.14285714	3.857142857	6.999999999	59.85714286	4.637569416	0.00627847
510700	Mianyang	2	9	0.89	2689.199845	458.1885292	674.9105584	593.8162934	0	23294.466	3.63	5.674528571	18236.4096	140885.6678	11738	1	90	23645	1050.196497	483.56	244	2303.82	4.76428985	14.98887978	10.28571429	1.571428571	5.928571431	56.42857143	4.076570247	0.006804587
510800	Guangyuan	2	2	2	640.9723229	91.5674747	121.7062168	0	0	13104.288	5.36	6.476785714	57223.01059	174817.3675	5886	1	73	15312	584.2146945	269	156	801.85	2.980855019	14.98887978	6.285714286	1.714285714	4	53.57142857	3.40694196	0.042542893
510900	Suining	2	4	0	2112.951342	341.0686956	305.2592817	199.8011261	0	18430.038	5.1	6.696157143	53075.84898	261878.1047	6546	1	72	13655	702.7733568	323.59	668	1221.39	3.774498594	14.98887978	10	5.428571429	7.714285715	55	4.463147011	0.019068546
511000	Neijiang	2	6	1.83	1232.987236	176.1410338	533.9711187	134.205793	0	20670.066	4.43	5.859371429	31505.33597	131568.5957	5507	1	72	16080	815.229256	375.37	779	1411.75	3.760955857	14.98887978	9.857142857	5.857142857	7.857142857	56.28571429	4.609813646	0.057265898
511100	Leshan	2	2	0.5	1706.53848	306.1235854	72.09178179	41.8402084	0	13226.814	3.73	5.347028571	13637.82098	68708.6746	7537	1	97	16111	710.6352795	327.21	262	1615.1	4.935973839	14.98887978	10.57142857	4.571428571	7.571428571	63.28571429	5.088301137	0.00727046
511300	Nanchong	2	11	1.73	4419.723393	729.1596814	2665.864548	6906.507888	0	34120.872	5.42	6.882385714	144966.962	625712.8643	13077	2	112	29686	1393.840702	641.79	495	2006.93	3.127082067	14.98887978	9.714285714	5	7.357142857	56.42857143	4.474456326	0.041794103
511400	Meishan	2	2	1.5	1283.472554	242.9432197	124.9705278	0	0	18095.454	3.43	5.284771429	9185.183685	58695.50484	6163	1	91	12663	646.0676108	297.48	423	1256.02	4.222199812	14.98887978	9.857142857	5.714285714	7.785714286	61.71428571	5.031160112	0.021185332
511500	Yibin	2	7	0.29	1872.930335	311.8289987	23.37283218	515.0366012	0	19319.256	4.66	6.0997	47853.14522	201912.9869	9022	1	172	24117	983.8262327	453	335	2026.37	4.473222958	14.98887978	10.28571429	5.285714286	7.785714288	57.28571429	4.670127791	0.057134554
511600	Guangan	2	11	1.27	2986.684269	539.5145849	1734.211787	3216.024428	0	20930.94	5.18	6.628385714	57746.91357	245784.6184	3952	1	67	12566	705.8355974	325	591	1250.24	3.846892308	14.98887978	11	4.285714286	7.642857143	60.14285714	4.857999378	0.033732283
511700	Dazhou	2	7	2.14	5655.786002	1036.092912	4493.508365	12534.86661	0	28515.834	5.54	6.634357143	144899.0478	432851.3734	6937	1	398	28848	1235.646656	568.95	343	1690.2	2.970735566	14.98887978	8.857142857	4.428571429	6.642857143	58	4.390419682	0.00986825
511800	Yaan	2	2	1.5	375.4856529	70.29621476	49.86898127	0	0	6194.772	3.59	5.149528571	5572.076196	26504.01688	3941	1	44	10460	333.9796867	153.78	99	646.1	4.201456626	14.98887978	10.28571429	2.571428571	6.428571431	75.85714286	5.662424376	0.021663116
511900	Bazhong	2	5	3	2245.613771	402.7295794	1163.577811	1129.544317	0	16054.632	7.06	7.771428571	385966.9946	786175.7997	6607	1	75	12019	719.8654373	331.46	255	645.88	1.948591082	14.98887978	10.28571429	4.571428571	7.428571431	54.28571429	4.324506824	0.005896567
512000	Ziyang	2	2	0	1259.84833	179.9783328	566.6309454	140.9384934	0	20137.734	5.01	6.2379	38270.67914	130658.1075	5145	1	43	10984	554.4610093	255.3	530	1066.53	4.177555817	14.98887978	1.285714286	-15	-6.857142857	57.85714286	1.724855493	0.036554934
513200	Aba	2	1	0	51.08335919	7.297622742	21.4739867	0	0	4236.786	3.14	4.051185714	2171.994523	5402.336769	2092	1	41	4899	204.1710908	94.01	10	306.67	3.262099777	14.98887978	5.571428571	0.571428571	3.071428571	48.28571429	2.88585857	0
513300	Ganzi	2	5	2.4	47.19135682	8.461397827	9.386037339	27.67551508	0	2055.132	2.58	3.129157143	1565.5765	2711.25403	1690	1	44	3576	257.6408521	118.63	7	291.2	2.454691056	14.98887978	7.836734694	2.727891156	5.282312925	49.42857143	3.422315173	0
513400	Liangshan	2	3	1.33	980.6489674	189.0043826	84.71437282	0	0	9742.788	3.95	4.946342857	25044.2726	67828.87706	5121	1	70	26462	1047.286282	482.22	74	1533.19	3.179440919	14.98887978	7.836734694	2.727891156	5.282312925	61	4.223493003	0
520200	Liupanshui	2	4	1.25	1344.431802	261.1562299	51.73344566	0	0	12815.766	4.27	6.061428571	21008.05003	126006.598	5106	5	111	12563	494.4736872	293.73	297	1525.69	5.194191945	11.34059077	7.285714286	2	4.642857143	82.28571429	5.461466068	0.029125659
520300	Zunyi	2	1	11	2826.792018	566.0743593	1023.694722	1619.246787	0	27261.522	4.58	6.220057143	61148.35118	315248.1294	14432	18	193	36986	1055.628009	627.07	199	3000.23	4.784521664	11.34059077	5.428571429	0.571428571	3	76.14285714	4.528995328	0.046556061
520500	Bijie	2	1	12	1458.413629	864.6239214	243.07777	832.8733686	0	29016.09	5.46	6.665314286	157188.4889	524664.9861	11505	11	509	35143	1125.557662	668.61	243	1921.43	2.873767966	11.34059077	8.142857143	1.714285714	4.928571429	79.42857143	5.372491145	0.035832781
520600	Tongren	2	1	4	2533.528897	463.1295829	1061.447997	1769.320872	0	15273.792	5.13	7.063242857	53558.14437	370187.9063	6432	11	99	12220	533.4450754	316.88	204	1066.52	3.365690482	11.34059077	8.428571429	2.714285714	5.571428572	69.42857143	4.899458397	0.059697565
522300	Qianxinan	2	1	2	691.7762175	131.0364243	5.290271812	26.54093915	0	9866.664	4.84	7.065285714	41634.97528	385378.6203	9950	9	27	2879	554.2017586	329.21	179	1163.77	3.535038425	11.34059077	6.571428571	0.571428571	3.571428571	79.57142857	4.917728564	0
522600	Qiandongnan	2	1	4	2017.665573	288.237939	134.3871611	317.9632519	0	15531.048	4.16	6.123742857	22669.78613	161543.7312	6088	16	119	27204	595.6309536	353.82	132	1036.62	2.929794811	11.34059077	5.428571429	0.285714286	2.857142858	76.14285714	4.485705741	0
522700	Qiannan	2	3	1	535.2384876	76.46264109	102.9272028	0	0	16817.652	4.11	5.9204	20064.26889	122650.7108	6879	13	42	4115	554.2017586	329.21	142	1313.46	3.989732997	11.34059077	11.71428571	1.857142857	6.785714284	79.14285714	6.046887505	0
530100	Kunming	2	22	0.68	7068.27312	1412.464137	6969.471333	3150.384621	0	33981.444	1.91	4.115414286	4580.620132	41564.59299	27317	35	308	53072	1428.506441	678.3	295	5206.9	7.676396875	10.02930477	6.428571429	1.285714286	3.857142858	71.28571429	4.490529671	0.02790247
530300	Qujing	2	5	1	1325.93793	236.0756084	136.5042792	0	0	23976.54	4.35	6.220628571	47432.315	307948.4254	9345	19	113	24113	1289.299194	612.2	198	2013.36	3.288729173	10.02930477	14.14285714	3	8.57142857	73.57142857	6.308957534	0.01980172
530400	Yuxi	2	6	1.17	575.1366376	106.5682188	111.9076064	0	0	7238.214	3.46	4.996028571	7575.622108	35197.11243	5889	13	72	11119	501.4409312	238.1	152	1493.04	6.270642587	10.02930477	15.42857143	2.571428571	9.000000001	76.71428571	6.761557261	0.004959786
530500	Baoshan	2	6	0.5	602.4907369	122.3239499	44.81590744	0	0	6046.92	3.54	4.9269	9009.652676	36060.4437	4360	8	50	8912	550.5109593	261.4	129	738.14	2.82379495	10.02930477	5.857142857	0.571428571	3.214285714	66.14285714	3.99119517	0.03147829
530700	Lijiang	2	5	0.2	2170.897671	429.9708023	2.713898082	0	0	5839.722	3.02	4.692257143	2643.376627	14073.79093	2085	6	30	4452	271.675263	129	59	350.76	2.719069767	10.02930477	20.42857143	6.857142857	13.64285714	57.71428571	6.807456373	0.004004564
530800	Puer	2	4	0	347.226921	58.122921	123.031939	27.52316585	0	5706.126	4.23	5.421614286	18052.01689	59434.31204	4215	12	43	8600	553.248772	262.7	58	662.48	2.521811953	10.02930477	18	4.714285714	11.35714286	74	7.572425343	0.012418685
532500	Honghe	2	4	0.25	731.6841456	122.7691017	234.6969853	3.151074136	0	10380.15	3.91	5.3019	23517.37607	94598.30468	3808	19	68	7615	992.5624143	471.3	136	1593.77	3.38164651	10.02930477	12.85714286	6	9.42857143	78	7.065542598	0
532800	Xishuangbanna	2	11	0.27	1006.809822	176.5243627	15.04409218	0	0	3234.87	2.97	4.435157143	2300.046512	9955.114989	2888	5	44	6141	248.5091553	118	56	417.79	3.54059322	10.02930477	13.42857143	2	7.714285715	67.71428571	5.494887489	0
532900	Dali	2	6	0.83	1794.489407	327.2247423	262.5731093	0	0	12480.804	3.44	4.873128571	11177.40581	46853.37168	7301	16	110	20904	754.793909	358.4	123	1122.44	3.131808036	10.02930477	20.28571429	5.571428571	12.92857143	67.28571429	7.593911437	0
533100	Dehong	2	3	0.67	270.1265399	52.3141391	107.5487783	0	0	2403.702	2.62	3.916614286	1798.006217	6575.119019	2465	9	26	2515	275.6766816	130.9	105	381.06	2.911077158	10.02930477	18.85714286	6	12.42857143	69.14285714	7.565073428	0
540100	Lasa	2	1	0	368.0426202	71.37779967	0	0	0	2776.572	2.47	3.301085714	3985.937956	9150.956144	2552	7	28	3519	335.3291327	337.15	24	1477.63	4.382707993	5.679801207	4.857142857	-12.28571429	-3.714285717	29.85714286	1.116465569	0.791978184
610100	Xian	2	20	2.9	12312.73765	2424.804808	16929.5448	23934.49489	0	54582.984	1.58	4.550471429	4668.865355	91048.06065	30820	22	329	58219	2125.944115	961.67	837	8349.86	8.682666611	11.16020704	5	1.857142857	3.428571429	39.57142857	2.422355544	0.033240323
610200	Tongchuan	2	5	0.6	240.64586	39.02163499	142.7707847	6.302148272	0	3209.922	2.54	4.774771429	1056.723779	9874.392359	2505	4	47	5531	184.2380261	83.34	215	327.96	3.935205184	11.16020704	6.857142857	1	3.928571429	43	2.721650512	0.007777251
610300	Baoji	2	4	2	2297.540571	416.3941022	161.4028116	268.6033631	0	12594.96	2.87	5.213085714	6668.556581	69441.81073	9858	14	105	20029	835.8579034	378.1	205	2265.16	5.990901878	11.16020704	6.428571429	2	4.214285715	49	3.160989389	0.023900464
610400	Xianyang	2	4	2.5	3375.279526	611.9891999	1205.953607	1476.483257	0	29321.244	2.55	4.606371429	5604.388615	43812.59796	10820	16	151	23217	967.3933312	437.6	476	2376.45	5.430644424	11.16020704	5.714285714	1.857142857	3.785714286	39.71428571	2.489841797	0.033981314
610500	Weinan	2	4	1.25	3080.046906	536.8885096	334.5664792	1318.856372	0	21414.726	2.93	5.120514286	10080.89622	90121.29229	9605	12	155	20433	1189.986646	538.29	405	1767.71	3.283936168	11.16020704	3.285714286	-8.142857143	-2.428571429	38.85714286	1.591337758	0.045209363
610600	Yanan	2	3	1.33	412.4954759	68.52525072	5.583930471	28.24990007	0	6661.764	3.03	5.121042857	4683.990707	37909.18075	5366	14	63	10152	500.2988684	226.31	59	1558.91	6.888383191	11.16020704	8.714285714	0.857142857	4.785714286	39.71428571	2.660976668	0.017356239
610700	Hanzhong	2	6	2.5	2651.664212	475.0262058	158.5722071	2159.495766	0	9759.366	4.1	5.722657143	20813.1754	105450.6807	6990	13	80	17488	762.5296658	344.93	126	1471.88	4.267184646	11.16020704	2.714285714	-9.571428571	-3.428571429	49.85714286	1.902561186	0.012059257
610800	Yulin.	2	1	1	318.5423682	64.78600311	61.05072082	0	0	11297.34	3.57	5.343585714	12087.36215	71218.04095	7390	13	109	16359	752.3605403	340.33	78	3848.6	11.30843593	11.16020704	16.71428571	8.571428571	12.64285714	37	4.102513127	0.08296144
610900	Ankang	2	10	1.1	5117.641209	927.9766431	15693.99444	39390.85734	0	9547.902	3.98	5.7509	14240.88281	83681.41409	8577	11	48	10358	588.261804	266.1	112	1133.77	4.260691469	11.16020704	9	0.857142857	4.928571429	48.42857143	3.275673558	0.02181054
611000	Shangluo	2	2	2.5	1461.389959	263.0067256	2219.246315	6294.417888	0	8971.668	3.68	5.324942857	9440.995821	48911.09788	4362	7	180	11765	526.4290996	238.13	120	824.77	3.463528325	11.16020704	6.442857143	-0.071428571	3.185714286	49.42857143	2.976910269	0.016970959
620100	Lanzhou	2	14	1.21	2931.736665	618.5923517	198.8122755	0	0	16173.594	1.92	4.117857143	2560.314971	23057.41545	13692	12	127	25382	634.2488917	375.36	251	2732.9	7.280743819	11.31673915	5.142857143	-4.285714286	0.428571429	48.57142857	2.426074063	0.022773883
620300	Jinchang	2	1	0	176.2626969	34.80420637	15.49987818	3.151074136	0	1327.212	3.54	5.131157143	1615.119833	7929.312192	1385	2	13	2442	79.17972896	46.86	62	264.2	5.638070849	11.31673915	2.857142857	-11.85714286	-4.500000002	47.71428571	1.686921088	0.012101922
620500	Tianshui	2	2	4	2413.779879	435.0235607	61.68062023	21.75155879	0	9572.364	2.64	4.5775	4701.289678	32633.4185	5045	9	49	10771	566.8802234	335.49	238	652.1	1.943724105	11.31673915	5.857142857	1.428571429	3.642857143	56	3.477516446	0.024397634
620700	Zhangye	2	2	0	450.6389287	82.5352066	0	0	0	2765.07	3.41	5.116457143	3734.125837	20572.82207	3308	7	53	6343	208.4762048	123.38	32	407.7	3.304425353	11.31673915	4.142857143	-15.42857143	-5.642857144	50.42857143	1.642132638	0.011793571
620800	Pingliang	2	1	0	1037.474599	189.6752419	299.3763304	0	0	6533.568	3.32	5.201785714	5861.504887	38482.05742	4594	8	149	12490	358.0660769	211.91	196	395.2	1.864942664	11.31673915	2.714285714	-6.857142857	-2.071428572	50.14285714	2.10568999	0.014902657
621100	Dingxi	2	2	1.5	1224.56797	222.6316562	0	0	0	8677.26	3.31	4.8752	7727.260854	36964.36895	4783	8	47	11876	476.7849791	282.17	149	356.3	1.262713967	11.31673915	1.857142857	-10.28571429	-4.214285717	60.14285714	2.170222448	0.036043085
621200	Longnan	2	3	0.33	597.8250023	85.40357175	2.750487131	0	0	5474.196	2.84	4.901057143	4508.806115	35413.37388	3869	10	290	11777	445.1198464	263.43	94	379.2	1.439471586	11.31673915	9.428571429	2	5.714285715	66	4.701449782	0.018355359
630100	Xining	2	8	0.88	1007.37916	205.4024498	105.3348253	0	0	9256.032	2.61	4.640471429	3224.470947	24562.97722	8522	32	73	18051	461.578955	237.11	256	1286.41	5.42537219	7.583417594	1	-12	-5.5	43.71428571	1.438263962	0.011622431
640100	Yinchuan	2	10	1.6	1129.499527	226.3285921	14.89268922	0	0	12139.416	2.67	5.202071429	3213.470744	40423.97341	8990	141	70	15726	619.1350172	222.54	169	1901.48	8.544441449	8.99255055	4.571428571	-6.571428571	-1	34.71428571	1.571003008	0.005485887
640300	Wuzhong	2	5	0.8	244.4104315	52.10915932	96.36451531	0	0	6702.048	4.09	5.552028571	8386.285997	36184.33621	2647	15	50	5783	390.5552876	140.38	63	534.53	3.807736145	8.99255055	5	-4.571428571	0.214285715	35.85714286	1.764833217	0.012696834
640400	Evalution	2	2	0	478.4497602	84.58464395	6.18859605	0	0	4199.256	4.03	5.837614286	6909.40251	42118.93712	2513	6	13	5572	341.6732788	122.81	99	303.19	2.468772901	8.99255055	-3.571428571	-20.85714286	-12.21428572	51.85714286	1.03545568	0.009140048
640500	Zhongwei	2	1	1	250.8289708	48.04435029	42.5764053	0	0	4591.836	4.19	5.450114286	7642.138054	26944.83694	1866	53	28	3993	322.0314471	115.75	62	402.99	3.481555076	8.99255055	4.571428571	-9	-2.214285715	41.71428571	1.734269591	0.013718478
650100	Urumqi	2	6	1.67	2261.522753	479.5496396	120.4530419	0	0	15137.658	1.9	3.869542857	2343.940874	16799.95997	11482	4	127	27464	873.6340286	350.58	152	3099.62	8.841405671	7.155828221	-2.857142857	-11.85714286	-7.357142859	52.28571429	1.502711307	0.053298038
650400	Turfan	2	1	0	110.7941638	17.83247511	18.71908365	9.025824465	0	2189.214	2.56	3.815414286	819.3546688	2875.354721	1590	1	22	2918	157.8412327	63.34	9	310.59	4.90353647	7.155828221	-6.714285714	-11.28571429	-9.000000002	49.28571429	1.254495096	0
652900	Aksu	2	1	0	245.9951159	49.60078174	14.14639879	24.88496925	0	3112.074	2.68	4.440228571	373.6700902	2172.430504	6599	1	54	8257	63.84421192	25.62	17	782.5	30.54254489	7.155828221	1.571428571	-8.142857143	-3.285714286	64.28571429	2.478133549	0.032760569
654000	Yili	2	5	0.8	339.1833232	72.65093636	0	0	0	4315.356	2.71	4.511842857	6887.165505	41741.77663	9800	1	105	24900	1141.944189	458.25	48	939.9	2.05106383	7.155828221	1.285714286	-9.285714286	-4	72.14285714	2.643349749	0
810000	Hongkong	2	10	1.2	1275.37975	231.1603743	0	0	0	7236.594	1.33	2.372	2816.877324	7985.512316	14651	10	179	28929	207.9	745	6763	25416.4	34.11597315	16.88	19	13.85714286	16.42857143	76.42857143	10.68167958	0
820000	Macau	2	5	0.6	2272.050621	417.490557	0	0	0	7436.178	2.05	3.746285714	490.9313499	2677.369376	2716	1	5	1604	102	63.2	20778	3819.3	60.43196203	11.1	18.42857143	12.14285714	15.28571429	75.85714286	9.893491691	0
110000	Beijing	3	165	0.45	2506.970925	22743.44786	2254.041238	41973.43795	58426.92	37162.152	1.55	1.65	10148.50677	11215.83455	94417	20	656	113700	14588.8	2154	1167	30300	14.06685237	11.25445595	2.285714286	-3.857142857	-0.785714286	35	1.607674388	0
120000	Tianjin	3	49	0.82	362.2126599	4606.154691	454.717346	7971.320812	18968.256	18603.108	1.85	2.37	9918.774527	16683.65301	41127	4	426	60158	7096.4	1559.6	1085	18810	12.06078482	10.91918087	3.285714286	-1.428571429	0.928571429	38.16666667	1.97280713	0
130100	Shijiazhuang	3	13	0.23	16.60606607	6759.204477	237.9770674	791.4851609	10101.024	19294.524	1.94	2.2	7063.967285	9161.471704	34487	2	235	46036	1914.808919	1015.12	617	5586.6	5.503388762	12.68677209	4.571428571	0	2.285714286	41.16666667	2.33352798	0.011572731
130200	Tangshan	3	12	2	0	1919.235984	90.15857102	0	5357.988	13270.716	2.64	3.44	10991.39638	24461.80251	18690	1	173	33458	1479.529044	784.36	548	6955	8.867101841	12.68677209	1.285714286	-9.428571429	-4.071428572	37.83333333	1.379188282	0.005900824
130300	Qinhuangdao	3	5	0.8	0	528.1556679	29.456077	111.2906393	3332.016	7501.572	2.28	3.27	3025.49152	8142.307073	9448	1	71	13776	583.7307589	309.46	375	1635.6	5.285335746	12.68677209	-0.428571429	-8.714285714	-4.571428572	42.83333333	1.506629053	0.004848198
130400	Handan	3	15	0.6	0	6544.550405	187.291141	96.41372125	3738.96	26831.088	2.26	2.94	9097.034884	17956.43459	20836	1	214	35057	1790.615701	949.28	726	3454.6	3.639179167	12.68677209	5.714285714	1	3.357142857	42.83333333	2.609519554	0.015948226
130500	Xingtai	3	12	0.25	266.880839	5732.644454	41.20242342	21.36989716	2373.624	21087.54	1.72	2.58	4087.818991	9660.173161	17533	1	177	26654	1380.744129	731.99	553	2150.8	2.938291507	12.68677209	4.857142857	-0.285714286	2.285714286	41.83333333	2.371317906	0.021350739
130600	Baoding	3	7	1.86	0	4690.826798	174.8057588	228.2661445	5455.188	32929.74	1.58	2.26	5061.437082	9990.657949	28300	1	365	44388	1966.512079	1042.53	490	3256.9	3.1240348	12.68677209	3.571428571	-5.714285714	-1.071428572	38.16666667	1.718686427	0.029765072
130700	Zhangjiakou	3	7	2.57	0	1343.402262	57.30696718	40.06690121	2687.58	13534.776	2.5	4	5390.875403	24160.22737	9401	1	100	18554	834.7014093	442.51	114	1536.6	3.472463899	12.68677209	-0.285714286	-12.42857143	-6.357142858	46.33333333	1.432595326	0.020202001
130800	Chengde	3	4	0.25	53.34304839	857.4886513	14.46749924	2.893689099	1818.936	9132.264	2.52	3.14	4389.53177	8159.823697	9732	1	79	17603	666.1992808	353.18	86	1481.5	4.194744889	12.68677209	-1.285714286	-13.14285714	-7.214285713	39.5	1.147203456	0.024598721
130900	Cangzhou	3	5	4.4	319.0930965	4422.493436	42.71771473	27.4767987	3914.568	19280.592	2.07	2.68	5947.975991	10946.84177	19233	1	154	31469	1415.753639	750.55	516	3676.4	4.898274599	12.68677209	3.571428571	-4.142857143	-0.285714286	40.5	1.925820402	0.009835702
131000	Langfang	3	6	2.33	0	1880.256976	131.608286	3984.94424	9997.992	23369.796	1.47	1.92	2007.172018	3147.872334	11877	1	153	16913	870.522023	461.5	632	3108.2	6.734994583	12.68677209	3.714285714	-2.285714286	0.714285714	35.83333333	1.825237299	0.021724736
131100	Hengshui	3	3	0.33	0	2323.037145	56.1704987	0	2178.576	17406.576	2.25	2.98	4224.983645	8767.18163	11010	1	126	15941	839.9830164	445.31	483	1558.7	3.500258247	12.68677209	4.857142857	0.142857143	2.5	41.16666667	2.367542358	0.009251892
140100	Taiyuan	3	7	1	188.0465786	3560.029305	106.2126471	1008.611202	12241.368	11362.356	1.56	1.89	2084.220941	2899.084901	21476	2	175	36566	642.6028425	437.97	497	3884.48	8.869283284	10.32446442	4.285714286	-8.571428571	-2.142857143	37.16666667	1.552969236	0.017997103
140200	Datong	3	4	0.75	175.8535935	1797.456905	44.7020398	33.67328032	3047.544	9507.132	2.72	3.56	5225.67413	12104.57899	9464	2	143	15553	505.0793491	344.24	223	1271.8	3.694515454	10.32446442	0	-17.42857143	-8.714285715	43.16666667	1.122338675	0.006432991
140300	Yangquan	3	3	0	0	662.2327683	13.39096109	29.77717744	1016.712	4087.26	2.37	3.01	1507.048625	2858.088901	3893	2	49	5812	206.7034008	140.88	295	733.1	5.203719478	10.32446442	3.857142857	-5.285714286	-0.714285715	40.83333333	1.884933482	0.013566354
140400	Changzhi	3	2	1.5	210.5605144	2097.628101	8.474780769	99.07999052	1930.716	8651.448	2.33	2.88	3550.92602	6154.653241	8252	2	114	14118	506.9133869	345.49	236	1645.6	4.763090104	10.32446442	3.142857143	-2.285714286	0.428571429	44.33333333	2.214387209	0.031723612
140500	Jincheng	3	8	0	100.5031784	2089.891409	12.14125582	6.198058734	849.204	3970.62	1.6	2.89	1155.542465	4197.83913	5730	2	83	8392	342.3048226	233.3	234	1351.9	5.794684955	10.32446442	5.857142857	1.714285714	3.785714286	47.16666667	2.957060312	0.011900567
140600	Shuozhou	3	1	3	114.3767364	993.9661196	8.054322129	50.12037328	1885.032	6119.388	2.97	3.41	3461.76492	5375.10738	2884	2	63	6068	260.5800964	177.6	143	1065.6	6	10.32446442	1.714285714	-14.71428571	-6.499999998	43.83333333	1.341273743	0.023664605
140700	Jinzhong	3	18	0.44	544.191134	4044.038078	16.02474178	0	3031.344	14304.276	1.97	2.52	2413.362879	4182.968493	7129	3	106	11656	493.8110206	336.56	189	1447.6	4.301164725	10.32446442	4.285714286	-4.142857143	0.071428572	38.33333333	1.868248652	0.029381198
140800	Yuncheng	3	9	0.22	304.1221824	4036.062611	51.56090937	27.43232408	2025.972	14875.812	2.06	2.84	4186.609491	9132.972491	11583	3	269	22414	782.9140735	533.6	358	1509.6	2.829085457	10.32446442	7.714285714	1.571428571	4.642857143	43.33333333	2.876119283	0.015188001
140900	Xinzhou	3	3	1.33	117.9750801	1410.191786	8.785787682	15.42606923	2184.732	11016.648	2.14	3.07	2691.516914	6821.67432	5923	2	112	8739	464.6278104	316.67	122	989.1	3.123440806	10.32446442	2.285714286	-8.857142857	-3.285714286	38.66666667	1.490551439	0.020807952
141000	Linfen	3	1	0	179.9872097	2327.279582	78.84719269	81.58600919	2606.904	10875.384	2.6	2.97	6033.7742	8735.303767	11043	2	189	15955	657.5392467	448.15	203	1440	3.213209863	10.32446442	8.285714286	2.428571429	5.357142858	39.16666667	2.725212558	0.00552353
141100	Luliang	3	1	0	157.5991277	1347.752258	39.18750235	21.16203352	2499.984	13490.388	2.38	3.27	4191.113772	10205.90542	7201	2	104	8613	569.1239505	387.89	169	1420.3	3.661605094	10.32446442	3.714285714	-4.142857143	-0.214285715	42.33333333	2.022950607	0.025860113
150100	Hohhot	3	5	0	137.6470561	1127.210819	8.44607729	76.97988949	5519.988	8869.5	1.9	2.81	2082.522401	5173.657327	10225	7	108	17788	598.0377567	311.48	153	2903.5	9.321625787	9.850344064	-3	-14.42857143	-8.714285715	47.83333333	1.243672586	0.022053316
150200	Baotou	3	6	0.33	58.74939581	866.3592877	20.13596303	0	3481.38	7543.368	2.64	3.8	4032.579602	12863.65986	8588	6	84	15818	552.5148493	287.77	90	2951.8	10.25749731	9.850344064	-4.571428571	-18.28571429	-11.42857143	42	0.890471515	0.03158119
150300	Wuhai	3	2	0	13.54267948	73.31625324	5.310774294	3.111330859	1630.044	2782.188	2.55	3.83	718.6065932	2584.56902	1536	2	27	3087	107.7305077	56.11	272	495.9	8.837996792	9.850344064	3	-12.85714286	-4.92857143	38.5	1.319943322	0.003492593
150400	Chifeng	3	2	1.5	124.6235626	1442.533036	54.13255175	0	2132.892	7111.8	2.44	3.63	4950.38762	16272.32611	11601	13	98	20383	828.4362761	431.48	49	1549.8	3.591823491	9.850344064	-3.857142857	-16.57142857	-10.21428571	42.33333333	0.983907308	0.012779578
150500	Tongliao	3	1	4	0	147.8891511	13.31525962	0	1881.792	5013.252	2.72	4.09	4749.467421	18690.81992	7114	12	81	14348	600.7065396	312.87	52	1301.6	4.16019433	9.850344064	-7.857142857	-18.57142857	-13.21428571	46.16666667	0.853562703	0.005644143
150600	Ordos	3	8	0	24.96098616	209.8725772	25.04268067	3.099029367	3707.208	6467.04	2.63	3.5	2870.06678	6850.593547	5652	10	90	9494	397.1878475	206.87	18	3763.2	18.19113453	9.850344064	-0.571428571	-9.571428571	-5.071428571	41.16666667	1.396943003	0.071021352
150700	Hulunbuir	3	3	0.33	0	371.5621082	29.42800436	11.99616131	1347.84	3083.508	2.77	3.74	4036.257714	10647.42367	9623	15	219	13854	485.6032793	252.92	10	1252.9	4.953740313	9.850344064	-21.85714286	-33	-27.42857143	94.33333333	0.539749948	0.023746609
150800	Bayannur	3	2	1	34.55772595	240.1023864	22.02250701	0	700.488	7099.488	2.51	4.59	2073.134617	16594.34159	4956	8	53	7368	323.4795212	168.48	26	813.1	4.826092118	9.850344064	-0.857142857	-14.14285714	-7.499999999	36.33333333	1.033335247	0.175986055
150900	Wulanchabu	3	1	0	96.47680584	624.1208579	11.69272455	41.98277952	1782.324	14645.124	3.11	5	4714.024585	31203.8667	3942	15	51	6549	403.6774058	210.25	39	764.5	3.636147444	9.850344064	-3.571428571	-18.14285714	-10.85714286	0	0	0.006748657
210100	Shenyang	3	13	0.38	0	3639.909508	109.5258486	169.1764075	20269.764	17371.908	2.03	2.48	6315.123226	9904.084708	28193	7	274	64196	1856.254536	829.4	592	6292.4	7.586689173	14.97594002	-5.714285714	-17.71428571	-11.71428571	59.33333333	1.230888063	0.026643432
210200	Dalian	3	7	0.43	0	2932.901837	44.3954488	195.5530113	11023.776	9862.884	2.3	2.67	6969.45999	10089.92847	20301	3	153	41444	1563.850804	698.75	449	7668.5	10.9745975	14.97594002	-1.428571429	-7.142857143	-4.285714286	56.66666667	2.034377028	0.045869678
210300	Anshan	3	3	0	0	748.6050036	10.8909197	24.95310059	3721.788	11029.284	2.78	3.73	5544.943206	14337.61321	6680	1	104	19076	769.8957805	344	379	1751.1	5.090406977	14.97594002	-4.428571429	-13.85714286	-9.142857145	55	1.385122471	0.024175973
210600	Dandong	3	2	0	0	512.3766405	18.04281709	3.114800507	1059.48	5768.82	2.69	3.5	3528.236383	7931.150744	5659	1	44	11486	536.0175565	239.5	160	816.7	3.410020877	14.97594002	-0.857142857	-9.857142857	-5.357142857	59.33333333	1.972386724	0.035060424
210700	Jinzhou	3	3	1.67	0	610.0526839	2.513920003	12.53616521	2872.26	12631.464	2.67	3.83	4280.006869	13652.93633	6111	2	77	15147	663.3636899	296.4	313	1192.4	4.02294197	14.97594002	-2.714285714	-12.85714286	-7.785714287	41	1.141799368	0.030949477
210900	Fuxin	3	7	0.14	0	401.9436358	11.71228076	0	1265.22	5894.532	2.48	4.32	2223.463435	14000.12259	4547	2	55	9758	416.7284719	186.2	186	446	2.395273899	14.97594002	-4.571428571	-18	-11.28571429	41	0.878761654	0.034950705
211000	Liaoyang	3	1	1	0	130.569914	6.055172193	0	2030.832	8157.996	2.9	3.73	3338.590504	7656.45217	4593	3	62	11794	411.1332991	183.7	387	869.7	4.734349483	14.97594002	-4.571428571	-16.57142857	-10.57142857	57.16666667	1.293371847	0.12871188
211100	Panjin	3	8	0	0	153.4058965	9.226433384	25.8993691	2242.728	4385.988	2.39	3.49	1567.723405	4709.701388	4058	3	62	9019	321.4986304	143.65	319	1216.6	8.469195962	14.97594002	-3.428571429	-14	-8.714285715	47.5	1.235005878	0.043634205
211200	Tieling	3	1	4	0	590.0977736	0	3.048246292	2269.296	12524.868	2.93	3.93	5614.543623	15261.91191	5700	2	153	12765	670.973125	299.8	235	616.6	2.05670447	14.97594002	-6.714285714	-19.57142857	-13.14285714	66.33333333	1.233205578	0.00635623
211300	Chaoyang	3	1	0	0	631.2815871	10.35690884	0	1777.14	9197.712	3.1	3.9	6548.395628	14573.72249	7464	2	80	13284	660.2303931	295	173	831.4	2.818305085	14.97594002	-2.142857143	-15	-8.571428572	36.83333333	0.967880042	0.054261443
211400	Huludao	3	3	1.33	0	666.7209199	13.01560792	0	2140.02	9789.012	2.93	3.79	5187.553648	12259.02288	4780	1	75	10156	619.9451488	277	268	812.8	2.934296029	14.97594002	-2.571428571	-14.42857143	-8.500000001	45.33333333	1.197563509	0.028131564
220100	Changchun	3	29	0.38	0	2843.75325	304.7117077	156.8055238	14860.26	15344.316	2.26	2.9	7350.229391	13939.5695	21119	9	162	44756	1411.509373	767	363	7175	9.354628422	12.37090155	-11.57142857	-22.42857143	-17	76	1.043444551	0.017641783
220200	Jilin	3	2	0	0	1236.650242	63.47348363	3.069064201	3146.688	10929.492	2.6	3.61	5937.508473	16302.02929	12862	7	148	23937	811.5718818	441	156	2210	5.011337868	12.37090155	-10.57142857	-21	-15.78571429	84	1.27020557	0.010462275
220300	Siping	3	9	0.44	108.8839631	445.6035185	113.3295325	9.257975671	2898.18	13980.6	2.39	3.75	3688.760953	14372.12572	7178	5	63	12880	622.0210795	338	233	1003	2.967455621	12.37090155	-11.14285714	-25.14285714	-18.14285714	70.33333333	0.88088836	0.038920345
220400	Liaoyuan	3	5	0.2	0	0	10.69661923	0	882.9	3911.652	2.53	4.04	1468.760218	6648.682108	2808	3	21	4702	215.3149891	117	241	619	5.290598291	12.37090155	-8.857142857	-24.57142857	-16.71428571	79.5	1.116689435	0.005833841
220500	Tonghua	3	1	1	0	427.3386438	8.30571413	0	1048.14	5522.58	2.25	3.41	2201.154714	7021.536668	6007	10	66	10019	426.94938	232	145	812	3.5	12.37090155	-6	-19.71428571	-12.85714286	86.5	1.643960958	0.010707734
222400	Yanbian	3	3	0	99.43389494	240.0055516	64.53614317	43.33184299	1166.724	3566.592	2.04	3.55	1745.768288	7902.62307	5020	10	87	7843	417.7478848	227	50	810	3.568281938	12.37090155	-6.142857143	-18.14285714	-12.14285714	76.83333333	1.542581443	0
230100	Harbin	3	76	0.92	0	6379.473863	71.6605988	143.8006403	14557.644	18440.784	1.97	2.8	7647.526475	17538.21578	22000	24	310	70500	1797.576262	1066.5	200	6300.5	5.907641819	12.21482583	-14.14285714	-26	-20.07142857	85.83333333	0.918629167	0.043050311
230200	Qiqihar	3	24	0.38	0	0	51.51643475	0	3181.68	10229.328	2.57	3.95	7012.427977	27873.71138	10377	21	116	25219	904.6030755	536.7	126	1340	2.496739333	12.21482583	-11.71428571	-25	-18.35714286	79.66666667	0.980639715	0.014842296
230300	Jixi	3	27	0.56	0	71.04678593	3.088620416	3.122686077	811.944	2644.164	1.8	3.48	1126.565351	6044.649445	4368	5	68	11135	313.8721534	186.22	83	535.2	2.874019976	12.21482583	-9.714285714	-19.71428571	-14.71428571	86.5	1.423101929	0.005663771
230400	Hegang	3	1	3	0	186.5896405	2.667530929	0	658.044	2141.316	2.58	3.99	1397.181017	5722.791137	3067	8	49	8444	178.4429432	105.87	72	287.1	2.711816379	12.21482583	-10.14285714	-26.57142857	-18.35714286	90	1.107835661	0.004806772
230500	Shuangyashan	3	35	0.34	75.51885091	474.6896046	11.33503505	0	861.84	2809.404	2.14	3.58	1243.127748	5246.864084	1972	7	54	8412	246.5199289	146.26	66	507	3.466429646	12.21482583	-9.857142857	-19	-14.42857143	91.33333333	1.536584578	0.022650824
230600	Daqing	3	6	0.83	0	414.3823354	8.711347897	0	4527.9	6952.392	2.52	3.46	3645.804545	9333.191891	9926	10	113	16276	494.4219605	293.34	137	2801.2	9.549328424	12.21482583	-11.85714286	-22	-16.92857143	82.16666667	1.134569835	0.002588269
230800	Jiamusi	3	5	0.4	73.47081043	691.7197568	0	0	1853.604	4716.792	1.9	3.38	1706.307121	7495.714496	5694	9	92	14351	430.1541847	255.21	78	1012	3.965361859	12.21482583	-11.42857143	-25.14285714	-18.28571429	89.5	1.108068088	0.016350056
230900	Qitaihe	3	7	0.86	0	139.0188301	2.848268213	0	468.18	1398.708	2.03	3.75	700.8005085	3913.640387	1789	2	27	3959	155.1326012	92.04	148	250.3	2.719469796	12.21482583	-10	-23.71428571	-16.85714286	88.33333333	1.22669998	0.015595446
231000	Mudanjiang	3	9	0.22	105.6161825	330.1240639	11.00352565	3.045722911	1838.7	4931.28	2.17	3.45	2437.430449	8766.55918	7797	7	79	15700	469.0721742	278.3	69	1423	5.113187208	12.21482583	-15	-26.14285714	-20.57142857	86.66666667	0.890096854	0.009557182
231100	Heihe River	3	1	12	0	106.901846	2.448312055	0	1128.492	2661.66	2.06	3.35	1313.336887	4771.072585	4030	7	63	7290	282.1343559	167.39	25	505.1	3.017504032	12.21482583	-14.57142857	-24.57142857	-19.57142857	93.5	1.042588354	0.009315769
231200	Suihua	3	27	0.56	129.5630843	724.9921347	23.8579525	0	3720.168	16635.78	2.23	3.73	5037.179463	22575.07215	10613	11	64	19132	912.9294016	541.64	159	1359.6	2.510154346	12.21482583	-14.71428571	-29.57142857	-22.14285714	89.66666667	0.808018645	0.069037872
310000	Shanghai	3	141	0.35	3404.196546	17796.05045	3028.66421	42472.15332	48856.608	28678.86	1.65	1.72	12621.7191	13536.897	67907	110	363	115916	15283.4	2424	3631	32680	13.48184818	14.95195452	10.57142857	2.714285714	6.642857142	70	5.298782374	0
320100	Nanjing	3	32	1.06	406.6286112	3212.369624	763.727636	9807.622671	16991.208	21876.804	1.55	1.89	3974.690475	5584.231807	28100	55	220	46960	2646.808368	843.62	1213	12820.4	15.19688959	14.29632099	10.28571429	2	6.142857145	65.5	4.798819125	0.022355297
320200	Wuxi	3	19	1.05	10.18941931	3709.756425	197.640795	8392.106863	12274.092	18703.224	1.72	2.15	3671.548239	5644.115153	19610	56	166	36544	2062.710891	657.45	1331	11438.6	17.39843334	14.29632099	8.857142857	0.571428571	4.714285714	68.33333333	4.556934319	0.025333043
320300	Xuzhou	3	29	0.93	1397.740785	6607.953234	93.20240139	2207.509115	4640.004	33192.18	1.91	3.18	5944.06876	21165.95248	22900	54	135	39764	2761.575977	880.2	762	6755.2	7.674619405	14.29632099	9.857142857	3	6.428571429	53.83333333	4.018437386	0.038689401
320400	Changzhou	3	16	0.88	274.5169104	3024.153979	227.6157426	2277.580299	8646.588	14841.144	1.64	2.16	2437.673456	4100.234153	13100	28	67	21049	1483.570571	472.86	1047	7050.3	14.90990991	14.29632099	9.285714286	1.714285714	5.5	67.66666667	4.752737299	0.013784294
320500	Suzhou	3	37	0.43	1462.812201	5497.157965	1579.721782	36844.22799	25351.056	27664.74	1.45	1.62	4570.78349	5417.771845	22900	78	135	39764	3363.870615	1072.17	1233	18597.5	17.34566347	14.29632099	0	0	0	69	3.346341817	0.090217042
320600	Nantong	3	19	0.53	368.6756738	5432.097905	197.4682588	872.252017	5321.052	29130.84	2.57	3.38	9551.117666	21470.03368	18800	49	222	33283	2293.469711	731	852	8427	11.52804378	14.29632099	9	1	5	67.66666667	4.59858523	0.032281263
320700	Lianyungang	3	15	1.4	193.6141071	2746.881219	78.60273995	6.164623913	3066.66	16573.248	2.45	3.68	5237.932717	17920.17012	11500	14	80	16769	1418.123542	452	590	2771.7	6.132079646	14.29632099	8.142857143	1.571428571	4.857142857	61.16666667	4.11776972	0.085943808
320800	Huaian	3	27	0.7	10.18941931	2176.535854	66.61414881	60.62269203	3620.052	26439.696	2.7	4.19	7328.267874	32516.22455	12700	34	59	17876	1545.189921	492.5	477	3601.3	7.312284264	14.29632099	10.14285714	1.428571429	5.785714285	61	4.365710225	0.043332401
320900	Yancheng	3	8	1.25	26.09524668	4081.536491	139.0983166	252.3130352	4435.236	41680.332	3.2	4.75	17663.42174	83220.68486	18200	75	163	29767	2258.957855	720	428	5487.1	7.620972222	14.29632099	9.857142857	1.857142857	5.857142857	63.33333333	4.554004126	0.04916807
321000	Yangzhou	3	9	0.33	227.9522988	3897.816252	96.86919186	560.4414031	4210.056	19512.576	2.47	3.41	5356.750668	13713.18217	10900	24	69	16260	1421.574728	453.1	672	5466.2	12.06400353	14.29632099	9	0.428571429	4.714285715	65.5	4.367988262	0.081248422
321100	Zhenjiang	3	7	0.43	26.09524668	2023.04574	132.7431773	334.7185129	4521.096	16636.104	2.14	2.7	2716.760244	4756.157449	8100	18	50	10859	1002.85179	319.64	809	4050	12.67050432	14.29632099	10.71428571	4	7.357142855	66.33333333	5.259846127	0.029288797
321200	Taizhou	3	17	0.47	228.8134031	4465.81834	140.0884289	326.506164	3640.464	26115.048	2.5	3.93	5647.438725	23598.94764	11600	24	71	17925	1454.42374	463.57	797	5107.6	11.01796924	14.29632099	0	0	0	66	3.200848694	0.078981041
321300	Suqian	3	5	0	206.3981947	2425.912303	76.41906769	6.138128395	3097.764	23556.744	2.72	4.09	7477.674935	29427.27325	11500	32	232	27100	1545.472291	492.59	551	2750.7	5.58415721	14.29632099	12.57142857	5.714285714	9.142857142	56.83333333	5.055200356	0.048373868
330100	Hangzhou	3	71	0.27	1326.599057	1441.98073	1044.780423	24285.51856	20950.812	22625.244	1.16	1.58	3020.228826	4596.672162	41833	9	302	70187	4590.749846	946.8	467	13509.2	14.26827207	12.9863503	10.42857143	3.142857143	6.785714287	71.83333333	5.488405417	0.033063562
330200	Ningbo	3	90	0.19	390.0849988	3309.675677	665.2002664	14805.47922	12070.296	13816.98	1.33	1.87	3026.725232	5193.881268	24268	15	154	34135	3881.38493	800.5	711	10745.5	13.42348532	12.9863503	10.42857143	2.285714286	6.357142858	74.66666667	5.547614521	0.043894607
330300	Wenzhou	3	194	0.39	1088.164311	10774.29147	445.2739017	7183.080093	3154.14	16574.22	0.94	1.77	2359.022877	5409.991373	26674	12	142	36327	4468.077718	921.5	645	6006.16	6.517807922	12.9863503	10.57142857	3.714285714	7.142857142	76.66666667	5.995304971	0.019366757
330400	Jiaxing	3	19	0.37	173.3753162	1704.356385	177.6817842	5483.968559	6331.608	11872.656	1.55	1.81	2193.660517	2845.024324	11392	6	75	22044	2257.555057	465.6	1056	4871.98	10.46387457	12.9863503	11.14285714	4.428571429	7.785714285	71.83333333	5.85609956	0.030316578
330500	Huzhou	3	3	0.33	100.8469892	1187.685262	73.24086721	258.2297368	2317.896	10358.928	1.58	2.25	1454.059265	2841.576883	8080	5	58	13962	1452.185867	299.5	481	2719.1	9.078797997	12.9863503	10.85714286	4.428571429	7.642857145	71.5	5.775365057	0.041134886
330600	Shaoxing	3	11	0.73	211.9587838	2805.718933	98.79579451	2743.510295	3923.964	16747.884	1.57	2.26	2408.130745	4801.127673	15195	7	76	21242	2429.199063	501	555	5416.9	10.81217565	12.9863503	10.28571429	4.857142857	7.571428574	73	5.869349619	0.028415082
330700	Jinhua	3	21	0.33	255.4760955	4226.009297	285.7532181	7558.223197	4677.912	15436.656	1.03	1.62	1558.51303	2811.539452	16372	8	131	26814	2697.817083	556.4	466	4100.2	7.369158879	12.9863503	11.85714286	5.571428571	8.714285716	75.66666667	6.548346934	0.060174769
330800	Quzhou	3	3	2	105.7139636	1974.905907	54.72523126	207.3763209	1430.46	10858.86	2.16	3.2	1894.643578	5360.357848	6930	7	75	11621	1059.441108	218.5	251	1470.58	6.730343249	12.9863503	13.28571429	4.857142857	9.071428574	75	6.640712916	0.045798119
331000	Taizhou	3	48	0.31	667.7214411	5008.274333	168.2610504	1836.17695	2328.912	15894.144	1.28	1.99	2200.424184	4475.643556	17235	11	111	24955	2966.435103	611.8	569	4874.67	7.967750899	12.9863503	10.57142857	3.428571429	7	78.83333333	6.107793292	0.02069206
331100	Lishui	3	9	0.11	0	1100.794787	16.66978148	5.583930471	716.688	7999.884	1.26	2.34	770.6571371	2269.338313	7913	10	54	12042	1059.925978	218.6	132	1394.67	6.380009149	12.9863503	10.85714286	2.428571429	6.642857145	78.16666667	5.916973653	0.084275841
340100	Hefei	3	65	0.78	1207.150952	12858.59674	1264.697325	6288.651958	15641.748	29475.9	1.62	2.23	4086.434139	7520.801698	20964	10	172	42707	1342.547127	808.7	698	7822.91	9.673438852	13.20157492	10.28571429	1.428571429	5.85714286	64.66666667	4.649877898	0
340200	Wuhu	3	13	0.31	147.3851054	5860.934176	270.8829239	1510.905982	3471.984	20607.372	2.38	3.32	4049.677593	10367.09939	8702	7	83	17741	622.2167223	374.8	672	3278.53	8.747411953	13.20157492	10.85714286	2.142857143	6.500000002	68.83333333	5.162142192	0
340300	Bengbu	3	73	0.79	0	2859.058512	41.2352274	5.883582166	2773.116	15237.072	2.37	4.16	3628.555463	21733.06047	6297	5	81	15289	563.1160944	339.2	539	1714.66	5.055011792	13.20157492	0	0	0	58.5	2.837115888	0
340400	Huainan	3	8	1.25	230.0681552	2841.773656	66.68070303	5.290271812	2972.7	19693.692	2.99	4.46	6940.10319	30184.14067	6201	3	72	13645	579.3853684	349	886	1133.3	3.247277937	13.20157492	9.142857143	0.428571429	4.785714286	60.33333333	4.042514915	0
340500	Maanshan	3	16	0.25	10.18941931	3532.537997	52.31887044	3.08231196	2254.716	12512.556	2.61	3.45	3178.098184	7361.641683	4756	4	62	7610	387.9723799	233.7	753	1918.1	8.207531023	13.20157492	11.14285714	2.428571429	6.785714285	66.33333333	5.06817948	0
340600	Huaibei	3	20	0.15	150.7216481	2099.061067	33.3553341	2.572588655	2008.8	10321.344	2.09	3.52	1822.339878	7615.010176	4524	3	69	9241	374.193301	225.4	748	985.2	4.370896185	13.20157492	11.14285714	2.285714286	6.714285713	54.33333333	4.132054565	0
340700	Tongling	3	8	0.75	438.4658152	3486.202382	105.5171398	9.105626439	1496.232	9971.748	3.44	4.31	5080.355486	12126.35565	3337	3	28	6678	270.4351763	162.9	676	1222.4	7.503990178	13.20157492	11.71428571	2.857142857	7.285714284	69	5.44602106	0
340800	Anqing	3	42	0.36	1925.097487	21940.69421	5366.862154	11558.51906	2354.508	19134.792	3.17	4.35	11168.09091	36345.14696	8638	8	69	15530	778.7669808	469.1	363	1917.6	4.087827755	13.20157492	9.857142857	1.285714286	5.571428572	70.66666667	4.986828711	0
341100	Chuzhou	3	7	0.29	0	3330.66202	108.7987989	6.093969196	3697.164	24388.452	3.02	4.16	8430.117399	26359.0244	6625	7	64	13721	682.9774801	411.4	304	1801.7	4.379436072	13.20157492	10.42857143	3.142857143	6.785714287	64	4.88990181	0
341200	Fuyang	3	67	0.61	2840.998978	17644.1794	237.4824843	2924.910915	4523.364	33313.032	3.21	4.6	20336.19606	81646.77785	13915	9	115	28433	1362.468687	820.7	826	1759.5	2.143901547	13.20157492	11.28571429	1.857142857	6.571428574	58.5	4.407690221	0
341300	Suzhou	3	17	0.71	461.055137	4998.778529	23.59678239	11.99805385	3467.124	31572.828	2.51	4.52	6990.430767	52171.80321	9221	7	81	15415	943.1198504	568.1	572	1630.22	2.869600422	13.20157492	7.857142857	1.285714286	4.571428572	55.5	3.666242554	0
341500	Liuan	3	32	0.62	54.45049797	6228.584726	1414.139303	4158.898673	3369.6	27661.176	3.17	4.76	11515.68018	56470.00436	9062	5	29	12302	803.0048788	483.7	331	1288.1	2.663014265	13.20157492	9.428571429	0.714285714	5.071428572	66.33333333	4.529294549	0
341600	Bozhou	3	52	0.65	0	5248.553672	76.1153155	3.111330859	3277.26	22014.828	3.83	5.31	24122.95127	105970.8146	6397	6	62	12545	869.4100786	523.7	598	1277.19	2.438781745	13.20157492	11.14285714	2	6.57142857	53.33333333	4.018407038	0
341700	Chizhou	3	7	0.86	15.28412896	2928.283731	121.621999	18.44056528	1041.336	7430.616	2.94	4.12	2788.195746	9073.83231	2932	5	30	5188	244.7031613	147.4	170	684.9	4.646540027	13.20157492	11.28571429	1.857142857	6.571428574	73.16666667	5.512752157	0
341800	Xuancheng	3	1	1	0	1999.970667	111.8252811	29.75005108	1771.632	12850.812	3.24	4.23	6761.329519	18196.32308	5344	8	46	10043	439.6024228	264.8	209	1317.2	4.974320242	13.20157492	16.57142857	10.71428571	13.64285714	71.5	8.433494837	0
350100	Fuzhou	3	25	0.36	818.472739	6905.588746	285.935848	4142.340236	9485.748	12835.584	1.54	1.78	3610.39287	4589.708868	20417	10	116	30152	1925.946105	774	585	7856.81	10.15091731	9.486520784	0	0	0	83	4.025309721	0.017313683
350200	Xiamen	3	10	1.1	87.72571467	6551.979244	369.4632847	7322.735133	15949.872	10848.816	1.19	1.32	1350.990376	1538.546186	12705	1	51	14106	1022.692312	411	2138	4791.41	11.65793187	9.486520784	14.14285714	7.285714286	10.71428571	76	7.468925106	0.040594489
350300	Putian	3	22	0.45	345.3148277	3833.253298	144.6507048	327.442339	1612.548	10876.032	1.8	2.71	1754.397765	4358.489899	5376	6	47	10843	721.6077138	290	675	2242.41	7.732448276	9.486520784	15.71428571	10.28571429	13	78.83333333	8.936622043	0.030442316
350400	Sanming	3	2	0.5	134.8612416	3093.472879	144.521066	351.9178894	2291.976	10656.036	2.41	2.96	2872.561975	4978.876713	5439	12	46	10365	641.982035	258	109	2353.72	9.122945736	9.486520784	16.71428571	10.71428571	13.71428571	79.33333333	9.398685059	0.016814762
350500	Quanzhou	3	18	0.22	720.2068548	9164.360065	333.3726037	4995.905027	8477.136	21225.564	1.83	2.27	5423.481393	8421.078708	15903	12	130	25633	2164.823141	870	723	8467.97	9.733298851	9.486520784	14.28571429	7.857142857	11.07142857	76.5	7.689039735	0.033014187
350600	Zhangzhou	3	8	0.38	240.6890729	1627.658483	97.17168237	47.83639652	4220.424	20602.836	2.45	3.1	5956.410214	11409.74696	10356	16	76	17192	1278.987465	514	374	3947.63	7.680214008	9.486520784	16.71428571	8.142857143	12.42857143	75	8.205916424	0.027952847
350700	Nanping	3	9	0.89	226.0572384	2628.483157	46.56334995	21.48218769	1681.236	11610.216	1.71	2.93	1487.290637	5037.732604	5382	13	51	12211	669.3533621	269	101	1792.51	6.663605948	9.486520784	13.28571429	8.571428571	10.92857143	79.5	7.919079947	0.054168404
350800	Longyan	3	3	0.67	152.3315663	1698.937736	51.46785963	6.179133366	1589.22	11176.704	2.84	3.05	4518.562102	5574.450928	5995	10	47	16615	656.9118498	264	135	2393.3	9.065530303	9.486520784	12.71428571	6.428571429	9.57142857	81	7.404348701	0.023062064
350900	Ningde	3	7	1.29	290.3284263	1950.758081	22.89086608	53.38026829	1906.416	11829.564	2.28	2.74	2845.013999	4506.712663	5455	11	44	10333	724.0960162	291	210	1942.8	6.67628866	9.486520784	13.28571429	4.571428571	8.928571431	83.5	7.326100058	0.084381433
360100	Nanchang	3	95	0.58	2341.940436	20379.14457	645.3093869	6910.636457	6334.848	15496.92	1.38	2.04	2082.927951	4030.033032	14143	7	118	27302	762.0474495	524.02	616	5274.67	10.06577993	9.734768908	13.71428571	5.857142857	9.785714284	68.66666667	6.363053713	0.014202139
360200	Jingdezhen	3	1	1	192.2514805	3109.843008	23.91125896	734.6279871	1533.816	4701.888	2.44	3.28	1869.87618	4331.319435	3147	3	31	7205	237.0109792	162.98	296	846.6	5.194502393	9.734768908	11.14285714	2.428571429	6.785714285	73.83333333	5.641214848	0.011154579
360300	Pingxiang	3	16	0.44	180.0887759	2533.876493	66.27822349	588.0819062	1152.144	5780.808	1.99	3.41	1382.635881	5720.131165	4433	6	32	8025	274.8501354	189	481	1009.05	5.338888889	9.734768908	12.71428571	6	9.357142855	74.5	6.717845315	0.007101841
360400	Jiujiang	3	53	0.36	2505.104253	23066.61874	8349.4229	29609.41192	2319.192	13468.68	2.02	3.26	3623.597412	12521.75201	10027	11	62	16363	699.035511	480.69	251	2700.19	5.617320934	9.734768908	13.14285714	5.571428571	9.357142856	69.83333333	6.297040686	0.006936102
360500	Xinyu	3	59	0.63	120.4237076	1634.100364	172.3287432	27.22824551	814.212	4265.46	1.63	3.02	592.4577773	2378.629139	4201	2	14	4402	168.8074271	116.08	354	1027.34	8.850275672	9.734768908	14.42857143	7.142857143	10.78571429	70.5	6.959677624	0.018893363
360600	Yingtan	3	6	1.33	333.2896475	2668.228012	11.306647	86.65012279	810.648	5299.992	2.19	3.42	1025.405057	3508.146068	2586	3	35	5309	166.8878388	114.76	310	818.98	7.136458696	9.734768908	13.42857143	7	10.21428572	75.33333333	7.173175515	0.031358317
360700	Ganzhou	3	32	0.53	621.023721	1518.135789	516.6749074	5177.433708	3193.02	15558.804	2.16	3.21	7376.970363	21080.80761	14048	21	85	42064	1237.189168	850.75	211	2807.24	3.299723773	9.734768908	-12.14285714	-28.71428571	-20.42857143	72.66666667	0.755166719	0.034027576
360800	Gian	3	8	0.62	471.9025284	6822.207034	264.3965687	3621.368007	1949.832	13100.94	2.45	3.16	5570.402384	11330.14976	8028	42	57	15044	699.035511	480.69	188	1742.23	3.624435707	9.734768908	13.42857143	5	9.214285715	69.16666667	6.180345273	0.059340546
360900	Yichun	3	36	1.08	114.3650657	12713.03667	658.6647052	3815.017757	2497.716	20368.26	2.15	3.47	4715.920263	17653.67673	8102	11	40	13832	798.8540999	549.33	290	2180.85	3.970018022	9.734768908	-10.14285714	-24.85714286	-17.5	72.33333333	0.954093003	0.030048424
361000	Fuzhou	3	41	0.37	563.0023211	7015.376395	88.43983197	560.9293622	1547.424	12613.644	2.72	4.08	6036.606944	23519.78754	5528	23	48	9830	578.2905018	397.66	205	1382.4	3.476336569	9.734768908	14.71428571	10.28571429	12.5	72.83333333	8.004322864	0.008350337
361100	Shangrao	3	74	0.49	817.9885649	5561.376793	249.1963422	1990.524699	2612.412	23779.656	2.37	3.86	7154.41596	31744.827	11101	58	147	24271	972.5913786	668.8	282	2212.78	3.308582536	9.734768908	12.71428571	5.142857143	8.928571427	74	6.492591666	0.016695486
370100	Jinan	3	23	0.35	0	3268.458113	179.8206665	162.0238792	12852.432	16209.072	1.91	2.19	4944.071371	6541.648226	29035	3	238	47575	1619.136007	732.12	821	7856.56	10.73124624	15.16236288	6.142857143	1.428571429	3.785714286	46	2.883917478	0.060540589
370200	Qingdao	3	22	0.55	267.8646428	3699.71557	231.3077669	1865.901137	11983.788	14481.504	1.64	1.9	4789.410235	6211.530232	30867	47	410	53341	2054.660858	929.05	750	12001.52	12.91805608	15.16236288	4.571428571	-0.142857143	2.214285714	58.66666667	3.309491723	0.072786641
370300	Zibo	3	7	1.86	94.41299423	1559.737853	53.16104942	0	3032.64	10775.592	2.08	2.84	3768.824144	8058.787046	14452	13	157	24022	1041.296505	470.84	752	5068.35	10.76448475	15.16236288	5.428571429	-0.285714286	2.571428572	47.33333333	2.735341502	0.032432842
370400	Zaozhuang	3	10	0.4	0	1815.071693	32.32547854	0	1782.648	12964.536	2.24	3.67	3682.467665	15387.92465	9536	3	78	18645	867.0025252	392.03	798	2402.38	6.128051425	15.16236288	8.857142857	1.714285714	5.285714286	52.5	3.63578867	0.0160107
370600	Yantai	3	13	1.15	0	2869.659558	67.33047407	39.75557887	3878.928	15694.884	1.89	2.45	4692.735233	8215.442523	18097	15	196	31801	1567.871771	708.94	509	7832.58	11.04829746	15.16236288	2.142857143	-1.428571429	0.357142857	61.5	3.056805804	0.033165227
370700	Weifang	3	19	0.74	30.56825792	3135.36387	282.800545	230.524572	4716.468	20464.164	1.82	2.44	5778.711067	10742.20805	25432	20	188	40685	2070.694754	936.3	552	6156.78	6.575648831	15.16236288	5.142857143	-1	2.071428572	50.66666667	2.830698423	0.03519303
370800	Jining	3	27	0.41	0	4190.210382	66.54002445	6.163046799	3990.06	23123.88	1.98	3.02	6066.449097	17163.301	21605	3	164	36430	1852.390493	837.59	707	4930.58	5.886627109	15.16236288	-3.571428571	-18.14285714	-10.85714286	49	1.084918446	0.022048904
370900	Taian	3	17	0.71	0	2219.93709	43.06057935	0	2034.72	18293.688	1.8	3	3415.08649	11338.48645	13535	12	103	24953	1248.454444	564.51	700	3651.53	6.468494801	15.16236288	7.142857143	1.428571429	4.285714286	49.33333333	3.197644036	0.023860757
371000	Weihai	3	11	0.73	231.8925608	1477.431103	10.90605999	11.84696631	2611.764	7134.804	1.67	2.43	1501.006133	3209.565721	8097	21	50	14068	624.9017512	282.56	491	3641.48	12.88745753	15.16236288	1.857142857	-2.428571429	-0.285714286	63	2.995720625	0.011273547
371100	Rizhao	3	5	0.2	0	844.8925558	21.65503941	0	1830.924	8789.472	2.11	2.45	2405.599571	3379.741321	6200	1	53	9637	645.0049396	291.65	509	2202.17	7.550728613	15.16236288	6.285714286	1.285714286	3.785714286	57.33333333	3.594447871	0.011776874
371300	Linyi	3	15	0.8	0	3925.794888	84.21947443	157.4373158	3927.204	26300.052	1.81	2.78	6454.710041	17027.16659	21287	15	188	39595	2336.171843	1056.34	570	4717.8	4.466175663	15.16236288	7.428571429	0.571428571	4	54.83333333	3.48719437	0.039098973
371400	Dezhou	3	11	0.73	222.6929384	1996.998438	32.05326863	43.20157336	3260.088	25416.504	2.3	3.15	5780.836667	13525.11631	13010	2	104	17932	1281.782832	579.58	527	3380.3	5.832326857	15.16236288	4.714285714	-2.285714286	1.214285714	42.5	2.240074662	0.05261038
371500	Liaocheng	3	13	1.38	0	3144.441424	67.98087596	3.122686077	2509.38	18612.828	2.19	3.14	5418.581289	14010.87798	12797	36	148	24156	1341.163537	606.43	635	3152.15	5.197879393	15.16236288	7	1.142857143	4.071428572	43.83333333	2.800930824	0.011881566
371600	Binzhou	3	2	1.5	87.76640422	1052.797841	46.67500963	0	2591.676	12879	2.15	2.9	3358.654151	7110.270893	9695	17	110	15718	865.2332677	391.23	406	2640.52	6.749277918	15.16236288	0	0	0	0	0	0.025774213
371700	Heze	3	6	0.83	644.3956069	7665.162578	112.1227248	364.8467561	2746.224	30654.288	2.23	2.93	8124.363007	16360.458	21360	2	233	34670	1932.029197	873.6	670	3078.78	3.524244505	15.16236288	7.714285714	-0.142857143	3.785714286	46.5	2.915264407	0.008734336
410100	Zhengzhou	3	62	0.48	2253.442881	18874.17232	651.9607082	11979.77163	17618.472	25768.368	1.18	1.61	3215.64715	4943.277774	38049	60	219	79725	1900.858602	988.1	977	10143.3	10.26545896	11.05504645	7.142857143	0.142857143	3.642857143	45.16666667	2.80478261	0.019787355
410200	Kaifeng	3	14	0.36	459.86757	1985.977564	43.2615037	841.0425044	2029.536	21471.48	2.12	3.47	3789.834443	14619.00414	11280	24	105	22474	875.1144401	454.9	747	2002.2	4.401406903	11.05504645	8.428571429	0.142857143	4.285714286	47	3.046404115	0.019192529
410300	Luoyang	3	21	0.29	15.28412896	4577.535431	712.7351189	1655.028669	3236.436	15425.64	1.76	2.58	3965.826034	9004.407366	17586	50	142	35734	1312.575473	682.3	416	4640.7	6.801553569	11.05504645	0	0	0	45.66666667	2.214728642	0.045178229
410400	Pingdingshan	3	36	0.31	11.86147576	6783.044135	234.3465505	2114.678598	2179.224	14781.204	1.75	3.01	2876.725878	10141.67122	11355	24	87	21915	961.683246	499.9	612	2135.2	4.271254251	11.05504645	6.142857143	0.571428571	3.357142857	51.5	3.137515729	0.026018103
410500	Anyang	3	20	0.5	496.2339305	7479.6561	42.99844105	146.879798	1916.784	19604.916	1.48	2.31	2253.14184	5167.172406	13263	21	100	21548	986.6920121	512.9	705	2393.2	4.666016767	11.05504645	5.428571429	1.714285714	3.571428572	43.33333333	2.678116692	0.016431247
410600	Hebi	3	5	1.6	216.0138598	2175.82016	22.69025716	21.94712095	694.98	5357.34	1.63	2.38	827.3380919	1751.474754	3845	16	43	7893	311.8400764	162.1	664	861.9	5.317088217	11.05504645	7.285714286	0	3.642857143	44.16666667	2.742684102	0.028977096
410700	Xinxiang	3	26	0.54	447.3232038	2906.42966	107.7001812	243.2891033	2654.532	17672.58	1.57	2.28	2772.955343	5640.166928	14298	30	115	26808	1109.812092	576.9	669	2526.5	4.379441844	11.05504645	8.571428571	-0.428571429	4.071428571	43.5	2.77963097	0.024545306
410800	Jiaozuo	3	16	0.69	213.5097179	4370.216517	77.34167945	17.505652	1640.736	10965.78	1.8	2.63	2153.674497	4939.062085	8994	32	92	17230	684.8554422	356	847	2371.5	6.661516854	11.05504645	6.714285714	1	3.857142857	42.83333333	2.698217393	0.016877546
410900	Puyang	3	2	4	0	4411.272584	32.06493928	82.71995424	1646.244	13191.66	1.65	2.85	1894.819959	6291.023812	7939	21	61	14242	700.053077	363.9	834	1654.4	4.54630393	11.05504645	8	0.571428571	4.285714286	44	2.851952789	0.004564729
411000	Xuchang	3	20	0.45	54.59117656	6597.784317	118.5444183	1031.071516	2677.212	18203.616	1.95	2.88	3098.948354	7854.313045	9884	20	101	18011	848.1819227	440.9	861	2830.6	6.420049898	11.05504645	9.142857143	1	5.071428572	51.33333333	3.505082214	0.029283072
411100	Luohe	3	13	0.54	41.50428308	8172.068841	81.16302712	406.45986	1963.44	10297.692	1.78	2.48	1571.411951	3164.435071	5228	16	47	10659	509.7940792	265	916	1236.6	4.666415094	11.05504645	7.142857143	0.428571429	3.785714286	56.16666667	3.521305036	0.015188322
411200	Sanmenxia	3	1	0	133.8730219	1833.817272	101.1264539	30.60232358	1302.48	6250.608	2.02	2.94	1710.445927	4292.005528	5297	16	51	10942	436.4991569	226.9	223	1528.1	6.734684883	11.05504645	9.428571429	1	5.214285715	45.83333333	3.159185455	0.020675116
411300	Nanyang	3	57	0.49	3945.850734	37510.61172	27526.88059	59857.23715	2839.86	25576.56	1.99	3.11	7352.111431	22533.14962	17993	35	108	33636	1933.369998	1005	376	3566.7	3.548955224	11.05504645	8.857142857	1.142857143	5	52.83333333	3.59052098	0.040983696
411400	Shangqiu	3	45	0.36	3007.016741	18214.30428	106.2952879	1073.081106	3624.588	33537.888	2.68	4.25	10645.6596	51169.94047	14756	25	79	24336	1404.146032	729.9	714	2389	3.273051103	11.05504645	11.71428571	1.714285714	6.714285712	51.16666667	3.891229299	0.028920658
411500	Xinyang	3	127	0.53	8493.061729	78999.37473	5549.225759	19730.59485	2354.184	24546.888	2.36	3.79	6835.400067	28563.08074	9940	26	270	24487	1241.589052	645.4	351	2387.8	3.699721103	11.05504645	9.285714286	1.714285714	5.5	60.5	4.24936857	0.034614593
411600	Zhoukou	3	24	0.38	2260.438329	22987.43531	120.8555214	3391.646817	4163.4	44574.624	2.74	3.68	13569.69634	34738.17049	16413	38	140	27661	1685.590838	876.2	828	2687.2	3.066879708	11.05504645	10.71428571	0.714285714	5.714285712	56	3.989108905	0.026957001
411700	Zhumadian	3	76	0.41	3068.881253	32686.68784	186.5700843	5437.02134	3129.192	24344.712	2.39	3.39	7640.53711	20769.13318	12896	22	79	24380	1346.818245	700.1	506	2370.3	3.385659192	11.05504645	7.857142857	0	3.928571429	59.16666667	3.744906712	0.051954766
420100	Wuhan	3	8979	2.71	999999	999999	205714.4195	276200.6189	3288.6	8770.68	0.67	0.78	2072.996323	2314.040335	36266	60	354	78447	2369.26129	1060.77	1049	14847.29	13.99670994	12.49329869	11.85714286	3.857142857	7.857142859	62.83333333	5.146065233	0.039039011
420200	Huangshi	3	467	0.66	22925.90609	181318.3171	33089.91367	73424.02473	744.228	5867.64	1.61	2.35	1225.288526	2568.125737	6070	11	36	12094	547.0360918	244.92	528	1587.33	6.481014209	12.49329869	9.857142857	0.714285714	5.285714286	67.5	4.674585432	0.003361774
420300	Shiyan	3	245	0.78	15656.52946	97053.97885	8820.396508	34683.17056	757.836	5434.776	1.36	2.2	1318.082194	3053.162067	9469	31	58	18245	755.6030944	338.3	136	1747.82	5.166479456	12.49329869	10.14285714	3.285714286	6.714285713	52.83333333	4.017979439	0.036818737
420500	Yichang	3	443	0.6	20604.79965	143017.4211	44089.44102	96443.79528	1180.98	7442.604	1.52	2.28	1881.470668	4023.103989	10919	19	91	21309	919.0974677	411.5	190	4064.18	9.876500608	12.49329869	9.714285714	2.285714286	6	59.66666667	4.330731431	0.025968546
420600	Xiangyang	3	552	0.49	23027.14389	204723.0039	27781.47161	86919.69139	1029.348	9975.312	1.47	2.53	2441.660608	7047.538345	13934	109	84	24194	1253.903568	561.4	275	4309.79	7.676861418	12.49329869	11.85714286	3.714285714	7.785714287	56.5	4.606073668	0.071846028
420700	Ezhou	3	282	2.32	29549.09961	167759.9012	22042.57075	60561.20508	535.572	4739.148	1.19	1.73	19.55813318	607.4420194	2236	37	20	4486	240.5288124	5.95	647	1005.3	168.9579832	12.49329869	10.85714286	4.142857143	7.500000002	65.83333333	5.26872473	0.008252654
420800	Jingmen	3	326	1.15	22790.00458	184630.8846	26305.46275	88691.5176	695.952	8553.924	1.7	2.5	1585.419383	3528.415726	7297	14	60	12303	646.8972043	289.63	233	1847.89	6.380174706	12.49329869	12.42857143	2.714285714	7.571428572	57.66666667	4.636518192	0.013129706
420900	Xiaogan	3	1600	0.54	119372.4149	715664.3133	26659.69584	69608.28684	957.744	13361.112	1.56	2.5	2321.353003	5942.620554	8781	31	56	14866	1089.515783	487.8	523	1912.9	3.921484215	12.49329869	11.14285714	3.142857143	7.142857142	60.83333333	4.757144161	0.02066956
421000	Jingzhou	3	664	0.85	42764.04593	351313.0446	33090.21742	106798.2315	1363.068	15100.992	1.78	2.71	3406.228124	8633.116441	12639	39	67	20440	1282.984125	574.42	415	2082.18	3.624838968	12.49329869	12	3	7.5	59.83333333	4.788537159	0.019396859
421100	Huanggang	3	1324	0.68	110922.3822	645744.1175	18737.09618	53686.72334	1206.9	15766.812	1.91	2.63	4248.368163	8727.988645	13400	31	68	20700	1405.113528	629.1	382	2035.2	3.235097759	12.49329869	12.28571429	3.571428571	7.928571431	65.83333333	5.416672964	0.05564478
421200	Xianning	3	277	1.04	34858.16652	231733.3527	8064.07595	22874.73063	554.688	5922.72	1.69	2.6	1358.663813	3375.359125	6743	49	32	9632	559.9458935	250.7	257	1362.42	5.434463502	12.49329869	11.71428571	1.571428571	6.642857141	69.33333333	5.24831778	0.025572543
421300	Suizhou	3	687	0.42	21995.20622	176168.8075	14085.1156	44139.61754	322.38	6011.496	1.39	2.31	879.5733496	2207.104953	4268	12	46	7156	489.3216846	219.08	229	1011.19	4.615619865	12.49329869	9.285714286	4.142857143	6.714285715	58.83333333	4.474279943	0.006083401
422800	Enshi	3	82	0.98	17763.56662	83782.99293	18094.21902	41203.18391	1319.328	7339.248	2.51	3.56	4947.074082	14137.01178	8100	17	35	7671	897.9682768	402.04	145	870.95	2.166326734	12.49329869	12.14285714	3.142857143	7.642857142	72.33333333	5.842677003	0
429004	Xiantao	3	217	0.89	21641.84969	155303.9575	13424.13317	40880.2969	448.416	3875.364	1.52	2.28	533.1214578	1139.960936	2736	25	23	4047	260.4295619	116.6	541	800.13	6.862178388	12.49329869	11.85714286	3	7.42857143	63.5	5.058534956	0
429005	Qianjiang	3	62	0.48	6323.340585	58514.75686	17259.91079	44751.84064	395.604	2707.344	1.35	2.35	368.1526926	1000.742775	2546	26	10	1612	213.1680737	95.44	487	755.78	7.918901928	12.49329869	11.57142857	2.857142857	7.214285714	61	4.792342933	0
429006	Tianmen	3	96	2.64	13561.61841	111653.945	23209.55575	51391.65884	433.188	4073.328	1.99	2.59	945.1669621	1722.206491	2549	28	15	6411	288.572036	129.2	544	591.15	4.575464396	12.49329869	8.142857143	0.428571429	4.285714286	61	3.953843639	0
429021	Shennongjia	3	3	0	72.81252297	3644.96479	2598.2401	4360.447557	41.148	226.8	1.86	2.5	49.3342984	93.56155362	234	9	13	260	17.15350802	7.68	23	28.59	3.72265625	12.49329869	12.28571429	5.714285714	9.000000002	59.16666667	5.214919242	0
430100	Changsha	3	122	0.39	3753.403691	32082.22508	1812.084639	34538.56654	22582.8	28986.66	1.43	1.82	3407.60383	5032.96541	29625	5	287	58899	1168.800498	815.47	552	11003.41	13.49333513	12.48672942	12.14285714	5.857142857	8.999999999	69.16666667	6.096314042	0.06780174
430200	Zhuzhou	3	27	1.15	1420.676756	6765.377933	349.5550569	12542.22732	3735.72	14639.616	2.19	3.27	3592.670489	10579.26332	10620	7	190	25998	576.2950253	402.08	328	2631.54	6.544816952	12.48672942	12.14285714	5	8.57142857	71.16666667	6.102742417	0.022344639
430300	Xiangtan	3	15	0.6	422.9826544	6360.605269	79.97609102	2046.537487	4893.696	16710.948	2.56	3.75	3705.852945	12181.43957	7526	5	63	14909	410.607339	286.48	551	2161.4	7.544680257	12.48672942	12.57142857	6.857142857	9.714285714	69.66666667	6.426480722	0.035449121
430400	Hengyang	3	18	0.17	1155.171792	11751.21182	274.7780805	9532.083162	3452.22	21893.652	3.38	4.57	21274.42435	69930.76047	17760	10	127	28774	1038.185283	724.34	439	3046.03	4.205248916	12.48672942	10.71428571	5	7.857142855	69.5	5.692066848	0.052314942
430500	Shaoyang	3	47	0.36	876.1679917	10135.1199	135.1738257	3825.439643	4011.768	22370.58	3.24	4.94	18819.62961	103017.6624	12799	11	293	26638	1056.402329	737.05	324	1782.65	2.418628316	12.48672942	12	5.571428571	8.785714286	66.83333333	5.810423534	0.083392638
430600	Yueyang	3	70	0.6	3214.763368	25944.74614	20892.48578	53058.46287	4907.952	22012.56	2.02	3.37	4370.042347	16857.11292	15306	10	242	21880	830.8893482	579.71	346	3411.01	5.883993721	12.48672942	11.42857143	4.857142857	8.142857144	66.83333333	5.575420345	0.095355368
430700	Changde	3	27	0.52	1735.484518	19082.43057	18299.9605	44534.71082	975.888	18332.568	2.49	3.85	7028.346821	27383.79781	15367	10	85	21533	835.2035345	582.72	299	3394.2	5.824752883	12.48672942	11.14285714	4	7.57142857	64.5	5.185932197	0.057744773
430800	Zhangjiajie	3	4	0	236.0892617	2889.367493	1877.576198	4789.928237	0	3897.396	2.84	4.36	2632.233582	12035.1647	3207	3	30	6293	220.4248208	153.79	156	578.92	3.764353989	12.48672942	12	5.428571429	8.714285715	70.16666667	6.072365769	0.032043633
430900	Yiyang	3	23	0.7	1448.247867	9289.853564	378.8221956	8202.138413	3580.524	22711.104	2.77	4.55	7043.821879	41768.85238	10996	5	82	17648	632.6231056	441.38	339	1758.38	3.983823463	12.48672942	4.857142857	-2	1.428571429	66.5	3.55661395	0.034137557
431000	Chenzhou	3	17	0.59	660.3172054	5469.326947	366.0292762	4348.814447	52376.868	11705.148	2.55	3.99	6076.33039	25646.34226	11028	11	339	22673	680.0218235	474.45	227	2391.87	5.041353146	12.48672942	7.571428571	1.571428571	4.571428571	45	2.972629098	0.030580809
431100	Yongzhou	3	22	0.23	623.8407624	6402.568808	175.0044752	3644.24121	3444.444	13989.024	3.14	4.51	12596.45925	49571.48467	12477	11	128	25998	781.4410335	545.21	231	1805.65	3.311843143	12.48672942	11.71428571	6.428571429	9.07142857	66	5.843827365	0.065439125
431200	Huaihua	3	12	0.08	333.8832733	5228.686764	157.9195972	1588.489907	3173.58	11063.304	2.73	3.68	7635.16442	19742.31839	11607	14	398	23556	713.7183417	497.96	165	1513.27	3.038938871	12.48672942	9.714285714	5	7.357142857	75.16666667	5.960277899	0.01236592
431300	Loudi	3	33	0.61	807.8754779	8671.192991	60.92392084	849.6825666	2886.516	16042.536	2.66	4.41	5621.014948	32346.70766	9548	5	86	17707	563.5387934	393.18	481	1540.4	3.917798464	12.48672942	11.14285714	4.857142857	7.999999999	66.83333333	5.524338778	0.021981977
433100	Xiangxi	3	3	0	11.86147576	3348.033617	13074.13274	21699.53043	0	6287.868	3.32	4.2	7328.60988	17668.54341	5817	9	74	14457	379.748724	264.95	161	605.05	2.283638422	12.48672942	10.42857143	4.571428571	7.500000001	68.83333333	5.508818515	0
440100	Guangzhou	3	178	0.25	3888.525472	18861.44754	4619.614415	66035.37914	0	37542.528	1.01	1.09	4092.153577	4432.977049	49747	8	243	81747	4820.022008	1490.44	1708	22859.35	15.3373165	8.263458892	18.71428571	12.28571429	15.5	65.5	8.654579891	0.041543936
440200	Shaoguan	3	2	1	239.1125896	2080.633434	417.3930464	3533.192184	0	13645.26	2.82	3.46	5029.028757	9537.45688	5079	1	54	12546	969.4115812	299.76	154	1343.91	4.483286629	8.263458892	15.71428571	8.142857143	11.92857143	71.66666667	7.60066851	0.033648444
440300	Shenzhen	3	224	0.29	5808.03682	18458.199	7694.66502	123870.9423	0	28103.112	0.85	0.81	3047.764368	2928.259818	33299	1	135	39899	4212.749167	1302.66	5304	24221.98	18.59424562	8.263458892	19.85714286	14.14285714	17	71.5	10.34196989	0.06799635
440400	Zhuhai	3	47	0.38	871.6192789	4935.647279	354.9986242	5577.303123	5080.32	11186.424	1.24	1.4	653.4910623	766.8788657	6427	1	43	8335	611.5740063	189.11	924	2914.74	15.41293427	8.263458892	18.85714286	14.28571429	16.57142858	72.66666667	10.24362656	0.04144049
440500	Shantou	3	10	0.3	270.6861001	2225.089838	187.0895858	412.899848	35707.392	14498.352	1.83	2.06	3514.976992	4423.950078	9741	2	44	15343	1823.467841	563.85	2611	2512.05	4.455174248	8.263458892	18.57142857	12.14285714	15.35714286	74.5	9.758752801	0.013646358
440600	Foshan	3	25	1	499.3468385	3680.264075	1253.61242	30454.26221	3228.984	22110.084	1.02	1.12	2192.404585	2422.981787	18134	1	110	32646	2556.671049	790.57	1869	9935.88	12.56799524	8.263458892	18.42857143	11.57142857	15	65.16666667	8.352724296	0.017725883
440700	Jiangmen	3	10	1.1	143.3672493	1224.559769	168.1468673	4138.514787	13294.692	12272.148	1.91	2.4	3105.205291	5068.676963	9859	1	44	16605	1487.039075	459.82	466	2900.41	6.307707364	8.263458892	19.57142857	13	16.28571429	67.33333333	9.329857004	0.041675539
440800	Zhanjiang	3	8	0.38	326.3188028	3568.176677	116.5714485	57.97124767	2656.152	27932.688	3.38	4	21534.64938	40031.3636	12810	2	103	25338	2371.138815	733.2	561	3008.39	4.103096017	8.263458892	21.71428571	16.14285714	18.92857143	75.66666667	12.27552322	0.030074451
440900	Maoming	3	3	2.33	0	1627.146237	101.2371673	43.45517332	0	30023.46	3.44	4.38	19688.95043	50403.34725	13362	1	71	20383	2041.663062	631.32	508	3092.18	4.89795983	8.263458892	22.14285714	14.85714286	18.5	74	11.70462221	0.036219563
441200	Zhaoqing	3	8	0.38	159.3904139	1167.482114	49.1703197	120.0373146	7412.472	18191.628	1.96	2.57	2947.427618	5424.538333	7620	1	54	12678	1342.642801	415.17	264	2201.8	5.303369704	8.263458892	17.71428571	11.57142857	14.64285714	72.66666667	9.113297424	0.027005081
441300	Huizhou	3	22	0.77	1383.533194	4829.316664	1319.602978	25619.53636	2906.928	25346.196	1.35	1.5	1863.136531	2164.655821	12582	1	72	15550	1562.002247	483	412	4103.05	8.494927536	8.263458892	19.28571429	11.57142857	15.42857143	70.5	9.274938119	0.047682872
441400	Meizhou	3	7	0.29	196.3570241	1390.986951	45.35307253	24.08789575	3521.556	25212.06	3.24	4.02	11180.70608	24390.40022	9548	1	42	11811	1416.086013	437.88	267	1110.21	2.535420663	8.263458892	17.57142857	9.571428571	13.57142857	74.66666667	8.768339515	0.007311596
441500	Shanwei	3	2	0	44.61845274	431.2930999	23.87782414	142.8502713	0	15277.248	2.51	3.14	3683.603863	6916.373583	5153	1	33	6339	968.1179975	299.36	557	920.31	3.074258418	8.263458892	19.14285714	12.57142857	15.85714286	73.83333333	9.969079505	0.077981681
441600	Heyuan	3	1	1	93.6143436	549.7034635	85.54267323	547.9922946	0	16026.66	2.89	3.42	5566.950058	9457.871313	5742	1	52	7922	1000.554607	309.39	187	1006	3.25155952	8.263458892	18.42857143	10.28571429	14.35714286	73.33333333	9.037585091	0.014037376
441700	Yangjiang	3	3	0	317.0359087	1151.968988	28.72745025	36.92213553	0	9563.508	3.19	3.48	6207.150517	8295.406574	5201	1	51	10119	826.4705888	255.56	310	1350.31	5.283729848	8.263458892	20	14.28571429	17.14285715	74.66666667	10.89285709	0.040242651
441800	Qingyuan	3	4	0.5	183.3647575	1455.879838	434.2098149	7065.128042	0	18835.092	2.59	2.99	5163.953519	7703.713397	7493	1	57	11005	1252.835757	387.4	193	1565.19	4.040242643	8.263458892	-6.428571429	-21.42857143	-13.92857143	67.5	1.180752579	0.021099448
441900	Dongguan	3	37	0.54	1916.288042	4778.881498	5797.873897	88762.61961	4204.548	18902.16	0.82	0.81	1905.448874	1886.489341	17506	1	97	29046	2714.00316	839.22	3335	8278.59	9.864624294	8.263458892	19.71428571	12.14285714	15.92857143	65.83333333	8.927396105	0.032683619
442000	Zhongshan	3	28	0.64	663.9357362	2357.181667	1181.643969	23774.24653	3047.544	12651.228	1.03	1.1	927.1527913	994.3789539	8115	1	59	15140	1070.440464	331	1734	3632.7	10.97492447	8.263458892	19.28571429	12.85714286	16.07142858	68	9.301166698	0.073498306
445100	Chaozhou	3	5	0	50.23266381	696.9131938	11.72332056	3.111330859	3062.448	10319.724	1.95	2.42	1867.241143	2987.574986	4600	1	31	4930	859.1335757	265.66	861	1067.28	4.017465934	8.263458892	18.71428571	10	14.35714286	74	9.119744953	0.007313254
445200	Jieyang	3	1	1	0	1526.986238	70.27431537	14.62331812	0	29758.752	2.59	3.01	8117.03112	12353.80931	10172	1	50	12871	1969.287057	608.94	1121	2152.47	3.534781752	8.263458892	19	10.57142857	14.78571429	72.66666667	9.193136672	0.007910211
450100	Nanning	3	15	1.07	527.7087137	6001.306801	363.7030328	3256.504534	4187.376	22338.504	2.02	2.26	5266.349182	6694.841923	23412	1	115	35623	1394.408663	698.61	309	3703.39	5.30108358	10.026516	16.28571429	10.57142857	13.42857143	70.66666667	8.225835453	0.037767083
450200	Liuzhou	3	9	0.22	188.9950551	2692.389085	132.1517595	492.9592107	18107.712	9706.716	2.46	2.81	4591.446423	6515.57262	10330	2	64	17890	782.9614322	392.27	196	2476.94	6.314375303	10.026516	12.57142857	8	10.28571429	67.66666667	6.472357572	0.037814041
450300	Guilin	3	10	0.3	460.5473063	5736.369598	190.5235942	716.7318417	4311.792	13516.308	2.53	2.99	6228.547605	9866.480225	11614	2	66	15738	990.3233595	496.16	176	2074	4.180103193	10.026516	12.85714286	8	10.42857143	69.5	6.708045508	0.055613586
450400	Wuzhou	3	1	0	163.9239864	1415.489313	70.69035813	9.292672179	0	9354.528	3.25	3.97	7735.554555	15892.18018	5645	1	37	9988	598.6729854	299.94	242	1180	3.934120157	10.026516	16.28571429	10.28571429	13.28571429	74.33333333	8.576684775	0.047307867
450500	Beihai	3	14	0.64	791.3747631	5036.787611	44.70645571	34.19404342	15393.564	7612.38	2.29	2.98	1605.368619	3200.648352	3514	2	25	5793	324.4857879	162.57	386	985	6.058928462	10.026516	20	13.71428571	16.85714286	75.83333333	10.87515233	0.01981779
450600	Fangchenggang	3	8	0.25	119.0361625	362.6337494	8.486135987	5.70568369	4859.676	3912.624	2.34	2.95	953.4127659	1754.69079	2042	1	14	2635	183.3104187	91.84	134	670	7.295296167	10.026516	18	13.14285714	15.57142857	72.66666667	9.643210496	0.010908434
450700	Qinzhou	3	6	0.17	59.26795095	659.4885897	49.83333849	15.22325235	3817.368	12175.92	2.94	3.95	6070.662557	16667.61728	5316	1	22	8632	640.5685177	320.93	296	1102.05	3.433926401	10.026516	10.57142857	3.428571429	7	72.66666667	5.63001665	0.006051011
450800	Guigang	3	7	0.14	156.7219367	1343.175788	37.17888972	0	2503.224	17887.068	3.06	4.2	9157.413219	28633.10996	6589	1	51	10408	857.0121349	429.37	398	958.8	2.233039104	10.026516	16	11	13.5	69.33333333	8.106261903	0.059681378
450900	Yulin	3	4	0.25	157.5026083	1437.442111	40.58356382	21.93134981	0	23112.216	2.62	3.67	7839.252164	22401.84771	9116	2	47	15348	1139.143316	570.72	436	1550	2.715867676	10.026516	0	0	0	71.83333333	3.483751988	0.048533943
451000	Baise	3	1	0	0	260.5181295	15.60964532	134.3168218	0	7700.832	4.16	4.22	23044.60453	24469.60329	9116	2	34	11026	717.8926207	359.67	99	1114	3.097283621	10.026516	14.14285714	7.285714286	10.71428571	70.5	6.928410789	0.093737989
451100	Hezhou	3	3	0	213.5428373	1384.217031	11.46309672	15.34311303	0	5882.868	2.62	3.63	2782.720241	7640.239518	3449	1	28	5197	404.36474	202.59	177	520	2.566760452	10.026516	13.42857143	9.142857143	11.28571429	72.66666667	7.402732495	0.010666592
451200	Hechi	3	5	2	0	917.6151832	27.49856288	58.08416905	8152.164	11539.584	3.73	4.76	14490.99233	40590.22352	6286	1	34	11679	693.9608707	347.68	113	657.18	1.890186378	10.026516	14.71428571	9	11.85714286	73	7.707613924	0.045455424
451300	Laibin	3	2	4.5	0	797.9440745	11.49747781	48.99210579	0	13728.204	3.77	4.56	9465.530147	20856.3153	3772	1	21	6046	435.5219224	218.2	169	589.11	2.699862511	10.026516	16.85714286	10.85714286	13.85714286	67.16666667	8.027524085	0.030779853
460100	Haikou	3	10	1	554.9312816	4418.084771	69.66302595	924.4245311	2454.948	10349.532	1.74	1.75	941.3720537	950.8330002	12417	1	123	12860	998.410149	165.23	4050	1510.51	9.141862858	8.213632802	26	18.28571429	22.14285715	81.16666667	15.88245972	0.030441344
460200	Sanya	3	18	1.22	349.4995425	6259.45579	5.739433931	8.36816785	46760.976	8338.464	2.5	3.29	628.8603383	1385.628622	2219	1	11	2361	311.9163099	51.62	253	595.51	11.53641999	8.213632802	25.42857143	15.14285714	20.28571429	78.83333333	13.85051468	0.033618742
460400	Danzhou	3	6	0.67	157.703848	739.9210975	0	0	1625.832	4790.988	2.83	3.18	1534.750387	2177.914469	1680	0	22	3204	547.2735411	90.57	255	566.3	6.252622281	8.213632802	23.14285714	14.14285714	18.64285714	82.16666667	13.1067612	0
500000	Chongqing	3	205	0.58	6946.703481	55468.80496	33970.42882	117777.3087	0	0	2.04	3.24	23856.26973	79205.60486	68549	42	749	150500	6633.6	3102	350	20363	6.564474533	14.47119924	10.28571429	5.857142857	8.071428574	60.33333333	5.010069406	0
510100	Chengdu	3	33	1	1600.799598	15306.00858	1577.211332	19837.99759	0	0	1.77	1.88	9419.784218	10515.09855	58159	3	888	127445	3484.656049	1604.5	1015	15342.77	9.562337177	14.98887978	11	7.142857143	9.071428572	69	6.109455882	0.02035335
510400	Panzhihua	3	10	0.2	0	290.6820153	43.92956926	12.46551049	2340.252	0	2.37	3.54	1322.30466	4260.455881	3966	1	24	9005	268.4564252	123.61	154	1173.52	9.493730281	14.98887978	0	0	0	56.5	2.740120473	0.043300916
510500	Luzhou	3	8	0.75	0	368.1142212	241.651428	324.7536747	1656.288	0	3.36	4.61	12428.86949	43381.01708	9237	2	140	20052	937.6102896	431.72	350	1694.97	3.926086352	14.98887978	10.42857143	5.428571429	7.92857143	55.16666667	4.539034813	0.061531649
510600	Deyang	3	5	1	0	1661.988474	370.3821114	134.9416745	2096.928	0	2.32	3.25	3594.048165	9109.148059	8953	1	85	15571	767.0804093	353.2	611	2213.9	6.268120045	14.98887978	10.71428571	5.571428571	8.142857141	64.16666667	5.352959683	0.00627847
510700	Mianyang	3	8	0.38	0	2689.199845	808.190901	674.9105584	2007.504	0	2.87	3.63	8528.556521	18236.4096	11738	1	90	23645	1050.196497	483.56	244	2303.82	4.76428985	14.98887978	9.857142857	3.571428571	6.714285714	60.66666667	4.613705098	0.006804587
510800	Guangyuan	3	4	0	0	640.9723229	62.62751958	121.7062168	0	0	4.07	5.36	15751.82294	57223.01059	5886	1	73	15312	584.2146945	269	156	801.85	2.980855019	14.98887978	8.714285714	0.571428571	4.642857143	56.5	3.750017066	0.042542893
511000	Neijiang	3	11	0.36	0	1232.987236	490.9726777	533.9711187	1819.26	0	3.05	4.43	7926.066836	31505.33597	5507	1	72	16080	815.229256	375.37	779	1411.75	3.760955857	14.98887978	11	6.571428571	8.785714286	54.5	4.7381758	0.057265898
511100	Leshan	3	1	0	315.7546612	1706.53848	188.6692233	72.09178179	0	0	3.09	3.73	7191.119684	13637.82098	7537	1	97	16111	710.6352795	327.21	262	1615.1	4.935973839	14.98887978	10.14285714	6	8.07142857	64.83333333	5.383748615	0.00727046
511300	Nanchong	3	19	0.26	458.6683324	4419.723393	1487.656165	2665.864548	1809.216	0	3.45	5.42	20216.63678	144966.962	13077	2	112	29686	1393.840702	641.79	495	2006.93	3.127082067	14.98887978	11	5.714285714	8.357142857	56.83333333	4.807007811	0.041794103
511400	Meishan	3	3	1	109.407565	1283.472554	310.4085595	124.9705278	0	0	2.62	3.43	4086.103052	9185.183685	6163	1	91	12663	646.0676108	297.48	423	1256.02	4.222199812	14.98887978	10.71428571	6.285714286	8.499999998	63.16666667	5.391943093	0.021185332
511500	Yibin	3	2	1	0	1872.930335	25.23666571	23.37283218	0	0	3.5	4.66	15001.29974	47853.14522	9022	1	172	24117	983.8262327	453	335	2026.37	4.473222958	14.98887978	10.28571429	6.714285714	8.500000002	55.16666667	4.709058481	0.057134554
511600	Guangan	3	14	0.21	435.3478604	2986.684269	379.0461459	1734.211787	4250.556	0	3.29	5.18	8723.930688	57746.91357	3952	1	67	12566	705.8355974	325	591	1250.24	3.846892308	14.98887978	10.57142857	5.857142857	8.214285714	59.66666667	5.000497012	0.033732283
511700	Dazhou	3	15	0.87	525.2203429	5655.786002	792.4522473	4493.508365	5188.212	0	3.45	5.54	17922.1482	144899.0478	6937	1	398	28848	1235.646656	568.95	343	1690.2	2.970735566	14.98887978	10.14285714	5.285714286	7.714285713	59.5	4.828313584	0.00986825
511800	Yaan	3	3	0.33	0	375.4856529	131.0790065	49.86898127	0	0	2.53	3.59	1930.478174	5572.076196	3941	1	44	10460	333.9796867	153.78	99	646.1	4.201456626	14.98887978	10.28571429	4.428571429	7.35714286	76.83333333	6.092434837	0.021663116
511900	Bazhong	3	15	0.27	240.2916401	2245.613771	917.4013268	1163.577811	5665.788	0	4.5	7.06	29837.07834	385966.9946	6607	1	75	12019	719.8654373	331.46	255	645.88	1.948591082	14.98887978	10.57142857	5.857142857	8.214285714	56.5	4.735107506	0.005896567
513300	Ganzi	3	12	2.17	14.62710319	47.19135682	5.375751402	9.386037339	3147.336	0	2.25	2.58	1125.530102	1565.5765	1690	1	44	3576	257.6408521	118.63	7	291.2	2.454691056	14.98887978	0	0	0	43.83333333	2.125816178	0
513400	Liangshan	3	4	0.75	91.50037976	980.6489674	47.40868315	84.71437282	0	0	3.24	3.95	12312.8713	25044.2726	5121	1	70	26462	1047.286282	482.22	74	1533.19	3.179440919	14.98887978	0	0	0	53.5	2.594627351	0
520100	Guiyang	3	17	0.94	318.0219205	3620.919791	249.7612646	4765.492745	8918.1	0	1.72	2.13	2726.310951	4108.053829	16858	15	185	31366	821.8333482	488.19	487	3798.45	7.780679653	11.34059077	5.714285714	1.571428571	3.642857143	77	4.781585113	0.108558416
520200	Liupanshui	3	5	0.2	0	1344.431802	7.962218656	51.73344566	3140.208	0	3.19	4.27	7134.239793	21008.05003	5106	5	111	12563	494.4736872	293.73	297	1525.69	5.194191945	11.34059077	8.285714286	4.571428571	6.428571429	71.5	5.337181544	0.029125659
520300	Zunyi	3	11	1.45	0	2826.792018	159.3131353	1023.694722	4708.692	0	2.6	4.58	8442.70621	61148.35118	14432	18	193	36986	1055.628009	627.07	199	3000.23	4.784521664	11.34059077	7	3.142857143	5.071428572	74.16666667	5.064160992	0.046556061
520400	Anshun	3	4	0	86.59303127	929.5993585	10.32126605	150.4964362	0	0	2.97	4.33	4586.6436	17870.45007	3743	8	73	9725	396.1277477	235.31	275	849.4	3.609706345	11.34059077	6.857142857	1.857142857	4.357142857	76.5	4.982101413	0.029376252
520500	Bijie	3	12	0.83	0	1458.413629	36.68209875	243.07777	2047.356	0	3.95	5.46	34724.50562	157188.4889	11505	11	509	35143	1125.557662	668.61	243	1921.43	2.873767966	11.34059077	9.428571429	4.714285714	7.071428572	71.66666667	5.578370642	0.035832781
520600	Tongren	3	4	1	163.7022441	2533.528897	98.74343437	1061.447997	0	0	3.71	5.13	12945.75421	53558.14437	6432	11	99	12220	533.4450754	316.88	204	1066.52	3.365690482	11.34059077	12	5.714285714	8.857142857	73.16666667	6.390198785	0.059697565
522300	Qianxinan	3	2	0.5	0	691.7762175	35.90395062	5.290271812	0	0	4.03	4.84	18521.65459	41634.97528	9950	9	27	2879	554.2017586	329.21	179	1163.77	3.535038425	11.34059077	8.428571429	4.857142857	6.642857143	69.66666667	5.273550078	0
522600	Qiandongnan	3	4	1.25	181.3154553	2017.665573	57.72616413	134.3871611	0	0	2.9	4.16	6430.376115	22669.78613	6088	16	119	27204	595.6309536	353.82	132	1036.62	2.929794811	11.34059077	8	3.714285714	5.857142857	76	5.464804951	0
522700	Qiannan	3	3	3.33	0	535.2384876	44.27621897	102.9272028	0	0	3.07	4.11	7091.80978	20064.26889	6879	13	42	4115	554.2017586	329.21	142	1313.46	3.989732997	11.34059077	17.42857143	3.285714286	10.35714286	77.83333333	7.47851995	0
530100	Kunming	3	15	0.53	622.5932651	7068.27312	212.2451878	6969.471333	22352.76	0	1.61	1.91	3393.406856	4580.620132	27317	35	308	53072	1428.506441	678.3	295	5206.9	7.676396875	10.02930477	16.14285714	4	10.07142857	62.16666667	5.866128083	0.02790247
530300	Qujing	3	5	0.6	160.1102089	1325.93793	38.41597808	136.5042792	2638.332	0	3.73	4.35	25515.95002	47432.315	9345	19	113	24113	1289.299194	612.2	198	2013.36	3.288729173	10.02930477	18.28571429	4.714285714	11.5	61.83333333	6.384332457	0.01980172
530400	Yuxi	3	7	0.14	0	575.1366376	26.77309035	111.9076064	4008.852	0	2.78	3.46	3837.938888	7575.622108	5889	13	72	11119	501.4409312	238.1	152	1493.04	6.270642587	10.02930477	17	3.285714286	10.14285714	68.5	6.493072593	0.004959786
530500	Baoshan	3	3	0	0	602.4907369	11.46057333	44.81590744	0	0	2.83	3.54	4429.54346	9009.652676	4360	8	50	8912	550.5109593	261.4	129	738.14	2.82379495	10.02930477	9.285714286	0.428571429	4.857142858	60.5	4.072889396	0.03147829
530600	Zhaotong	3	4	2.25	0	0	27.09072115	106.5684441	0	0	3.96	5.28	29045.62138	108730	7676	16	297	24506	1166.097621	553.7	234	889.54	1.606537836	10.02930477	-7	-22	-14.5	64.16666667	1.073524991	0.01771144
530700	Lijiang	3	1	0	252.902876	2170.897671	11.5567773	2.713898082	0	0	2.33	3.02	1325.854458	2643.376627	2085	6	30	4452	271.675263	129	59	350.76	2.719069767	10.02930477	22.85714286	7.428571429	15.14285714	54.66666667	7.068098938	0.004004564
530900	Lincang	3	1	0	19.74799294	144.7598411	12.8660975	61.06270689	0	0	3.62	4.62	9431.469632	25637.39252	3315	10	53	8192	531.9780731	252.6	100	630.02	2.494140934	10.02930477	17.57142857	3.857142857	10.71428571	61.16666667	6.011174373	0.010616264
532500	Honghe	3	1	3	104.2472474	731.6841456	32.18921588	234.6969853	0	0	3.46	3.91	14995.34103	23517.37607	3808	19	68	7615	992.5624143	471.3	136	1593.77	3.38164651	10.02930477	18	8.571428571	13.28571429	69.66666667	8.038238196	0
532800	Xishuangbanna	3	3	0	191.4727015	1006.809822	6.221715444	15.04409218	0	0	2.03	2.97	898.4621903	2300.046512	2888	5	44	6141	248.5091553	118	56	417.79	3.54059322	10.02930477	15	2.857142857	8.928571429	62.5	5.483607827	0
532900	Dali	3	5	0.4	216.8951512	1794.489407	30.63765094	262.5731093	800.928	0	2.77	3.44	5719.574429	11177.40581	7301	16	110	20904	754.793909	358.4	123	1122.44	3.131808036	10.02930477	21.85714286	6.285714286	14.07142857	62.33333333	7.54856897	0
533100	Dehong	3	2	0	0	270.1265399	5.619573253	107.5487783	0	0	2.24	2.62	1229.587066	1798.006217	2465	9	26	2515	275.6766816	130.9	105	381.06	2.911077158	10.02930477	20.71428571	6.571428571	13.64285714	63	7.430911535	0
610100	Xian	3	58	0.59	1528.346657	12312.73765	787.5553077	16929.5448	0	0	1.11	1.58	2918.051437	4668.865355	30820	22	329	58219	2125.944115	961.67	837	8349.86	8.682666611	11.16020704	6.285714286	1.285714286	3.785714286	42.33333333	2.654039997	0.033240323
610200	Tongchuan	3	3	0	0	240.64586	19.46947458	142.7707847	0	0	2.04	2.54	640.9353706	1056.723779	2505	4	47	5531	184.2380261	83.34	215	327.96	3.935205184	11.16020704	8.142857143	1.142857143	4.642857143	44.16666667	2.93142927	0.007777251
610300	Baoji	3	8	0.12	201.1729	2297.540571	65.67071911	161.4028116	0	0	2.1	2.87	3087.628844	6668.556581	9858	14	105	20029	835.8579034	378.1	205	2265.16	5.990901878	11.16020704	7.571428571	1.571428571	4.571428571	52	3.435038068	0.023900464
610400	Xianyang	3	10	0.2	449.2217339	3375.279526	82.82183581	1205.953607	0	0	1.85	2.55	2783.057023	5604.388615	10820	16	151	23217	967.3933312	437.6	476	2376.45	5.430644424	11.16020704	6.571428571	1	3.785714286	42.16666667	2.643591021	0.033981314
610500	Weinan	3	5	1	234.9193584	3080.046906	46.43686539	334.5664792	0	0	2.07	2.93	4265.853036	10080.89622	9605	12	155	20433	1189.986646	538.29	405	1767.71	3.283936168	11.16020704	4.857142857	-8	-1.571428572	40.66666667	1.768559669	0.045209363
610600	Yanan	3	4	0.25	44.3333105	412.4954759	14.56307236	5.583930471	0	0	2.49	3.03	2729.587399	4683.990707	5366	14	63	10152	500.2988684	226.31	59	1558.91	6.888383191	11.16020704	10	3.142857143	6.571428572	40.16666667	3.026362801	0.017356239
610700	Hanzhong	3	15	0	28.01049414	2651.664212	36.89027783	158.5722071	0	0	2.76	4.1	5449.839828	20813.1754	6990	13	80	17488	762.5296658	344.93	126	1471.88	4.267184646	11.16020704	2.428571429	-9.714285714	-3.642857143	52.83333333	1.985686417	0.012059257
610800	Yulin.	3	1	1	0	318.5423682	54.57225119	61.05072082	0	0	2.56	3.57	4402.446707	12087.36215	7390	13	109	16359	752.3605403	340.33	78	3848.6	11.30843593	11.16020704	16.71428571	11.42857143	14.07142857	38.83333333	4.702718101	0.08296144
610900	Ankang	3	11	0.18	422.3518087	5117.641209	8560.682074	15693.99444	0	0	2.59	3.98	3547.052224	14240.88281	8577	11	48	10358	588.261804	266.1	112	1133.77	4.260691469	11.16020704	10.85714286	2.428571429	6.642857145	53.33333333	4.037167524	0.02181054
611000	Shangluo	3	5	0	181.9485089	1461.389959	1238.876181	2219.246315	0	0	2.87	3.68	4199.903144	9440.995821	4362	7	180	11765	526.4290996	238.13	120	824.77	3.463528325	11.16020704	0	0	0	53	2.570378497	0.016970959
620100	Lanzhou	3	17	0.18	0	2931.736665	76.98115117	198.8122755	0	0	1.51	1.92	1699.153671	2560.314971	13692	12	127	25382	634.2488917	375.36	251	2732.9	7.280743819	11.31673915	5.714285714	-1.142857143	2.285714286	50.66666667	2.872034436	0.022773883
620400	Baiyin	3	3	0	0	1063.011548	13.9186635	2.750487131	0	0	2.39	3.33	1892.61812	4845.067218	3341	6	102	7734	293.0292061	173.42	87	511.6	2.95006343	11.31673915	3.142857143	-8.714285714	-2.785714286	45.16666667	1.803775243	0.052649306
620500	Tianshui	3	8	0.25	379.9028343	2413.779879	173.0046944	61.68062023	0	0	1.88	2.64	2198.635346	4701.289678	5045	9	49	10771	566.8802234	335.49	238	652.1	1.943724105	11.31673915	7.285714286	2	4.642857143	59.16666667	3.927009022	0.024397634
621000	Qingyang	3	2	0.5	103.5444853	1323.18145	49.42202712	14.83812107	0	0	2.44	3.34	2600.479415	6396.147259	4149	8	28	7530	382.9892737	226.66	92	708.2	3.124503662	11.31673915	11.71428571	1.857142857	6.785714284	47.83333333	3.654692238	0.017503301
621100	Dingxi	3	3	1.33	0	1224.56797	10.98617739	0	0	0	2.7	3.31	4198.613901	7727.260854	4783	8	47	11876	476.7849791	282.17	149	356.3	1.262713967	11.31673915	3.142857143	-9.857142857	-3.357142857	64.33333333	2.467444921	0.036043085
621200	Longnan	3	1	0	76.48372936	597.8250023	9.409694056	2.750487131	0	0	2.38	2.84	2846.335561	4508.806115	3869	10	290	11777	445.1198464	263.43	94	379.2	1.439471586	11.31673915	9.857142857	1.714285714	5.785714286	69.16666667	4.950190556	0.018355359
622900	Linxia	3	1	0	0	0	116.3206874	26.95729729	0	0	2.62	3.53	2827.910772	7025.442453	324	9	14	648	347.8771361	205.88	239	255.3	1.240042743	11.31673915	3.857142857	-10.14285714	-3.142857142	51.33333333	1.998956332	0
623000	Gannan	3	3	1.67	0	17.89046786	2.773197574	12.35763589	0	0	1.93	2.65	496.1825276	1019.373863	2077	9	29	2347	121.6927887	72.02	18	155.7	2.161899472	11.31673915	0.428571429	-17.28571429	-8.428571431	48.83333333	1.296869337	0
630100	Xining	3	7	0	127.2381025	1007.37916	58.97429229	105.3348253	0	0	1.82	2.61	1463.409357	3224.470947	8522	32	73	18051	461.578955	237.11	256	1286.41	5.42537219	7.583417594	1.714285714	-12.14285714	-5.214285713	40.5	1.360256888	0.011622431
640100	Yinchuan	3	16	0.31	0	1129.499527	83.55960984	14.89268922	0	0	1.86	2.67	1429.538381	3213.470744	8990	141	70	15726	619.1350172	222.54	169	1901.48	8.544441449	8.99255055	4	-6.857142857	-1.428571429	35.33333333	1.552013654	0.005485887
640200	Shizuishan	3	1	0	0	157.1329327	0	0	0	0	2.67	4.29	1159.529526	5859.207421	2171	16	35	3998	223.4049693	80.3	140	605.92	7.545703611	8.99255055	3.571428571	-12.42857143	-4.42857143	37.16666667	1.320749525	0.009110255
640300	Wuzhong	3	4	4	0	244.4104315	33.63416789	96.36451531	0	0	2.44	4.09	1610.585459	8386.285997	2647	15	50	5783	390.5552876	140.38	63	534.53	3.807736145	8.99255055	5.714285714	-1.142857143	2.285714286	37	2.097340937	0.012696834
640500	Zhongwei	3	1	0	0	250.8289708	11.82772552	42.5764053	0	0	2.75	4.19	1810.634641	7642.138054	1866	53	28	3993	322.0314471	115.75	62	402.99	3.481555076	8.99255055	5.285714286	-8.428571429	-1.571428572	41	1.78305606	0.013718478
650100	Urumqi	3	10	0.5	184.56021	2261.522753	85.64329312	120.4530419	0	0	1.14	1.9	1096.182453	2343.940874	11482	4	127	27464	873.6340286	350.58	152	3099.62	8.841405671	7.155828221	-5.428571429	-13.42857143	-9.42857143	49.16666667	1.212087553	0.053298038
654000	Yili	3	4	1.25	40.97027222	339.1833232	22.64515169	0	0	0	1.09	2.71	1362.961094	6887.165505	9800	1	105	24900	1141.944189	458.25	48	939.9	2.05106383	7.155828221	4	-8.857142857	-2.428571429	73.66666667	3.016911165	0
810000	Hongkong	3	12	2.42	88.05974746	1275.37975	5.338216086	0	0	0	1.45	1.33	3176.020314	2816.877324	14651	10	179	28929	207.9	745	6763	25416.4	34.11597315	16.88	18.71428571	14.85714286	16.78571429	74.33333333	10.61441878	0
820000	Macau	3	3	0	316.094687	2272.050621	2.282399644	0	0	0	1.76	2.05	367.3460433	490.9313499	2716	1	5	1604	102	63.2	20778	3819.3	60.43196203	11.1	18.71428571	15.14285714	16.92857143	73.66666667	10.60981376	0
110000	Beijing	4	75	0.32	304.4114251	2506.970925	1862.763626	2254.041238	29548.66114	58426.92	1.846671429	1.55	13653.52879	10148.50677	94417	20	656	113700	14588.8	2154	1167	30300	14.06685237	11.25445595	9.875	0.642857143	5.258928571	52.04017857	3.597585544	0
120000	Tianjin	4	40	0.3	88.30199219	362.2126599	558.3075677	454.717346	8191.599429	18968.256	1.792057143	1.85	9360.385927	9918.774527	41127	4	426	60158	7096.4	1559.6	1085	18810	12.06078482	10.91918087	12.92857143	3.875	8.401785714	53.44642857	4.533529044	0
130100	Shijiazhuang	4	3	0.33	43.52645888	16.60606607	161.1242933	237.9770674	4823.156571	10101.024	1.915085714	1.94	6890.147868	7063.967285	34487	2	235	46036	1914.808919	1015.12	617	5586.6	5.503388762	12.68677209	14.85714286	6	10.42857143	42.42857143	4.095148029	0.011572731
130200	Tangshan	4	24	0.58	14.52837584	0	100.3101396	90.15857102	2814.865714	5357.988	2.320442857	2.64	7984.927297	10991.39638	18690	1	173	33458	1479.529044	784.36	548	6955	8.867101841	12.68677209	12	2	7	59.35714286	4.59883077	0.005900824
130300	Qinhuangdao	4	4	0.25	8.339464371	0	23.14982823	29.456077	1409.770286	3332.016	2.286757143	2.28	3046.004425	3025.49152	9448	1	71	13776	583.7307589	309.46	375	1635.6	5.285335746	12.68677209	7	-1.428571429	2.785714286	65.85714286	3.861153636	0.004848198
130400	Handan	4	9	0	38.45635221	0	249.0086656	187.291141	2824.308	3738.96	2.161585714	2.26	8244.400458	9097.034884	20836	1	214	35057	1790.615701	949.28	726	3454.6	3.639179167	12.68677209	16.57142857	7	11.78571429	49.85714286	5.240658587	0.015948226
130500	Xingtai	4	3	0.33	5.295318577	266.880839	45.05783675	41.20242342	1692.483429	2373.624	1.622028571	1.72	3706.322498	4087.818991	17533	1	177	26654	1380.744129	731.99	553	2150.8	2.938291507	12.68677209	15.57142857	7	11.28571429	46.14285714	4.700686624	0.021350739
130600	Baoding	4	13	0.08	43.91379812	0	128.094791	174.8057588	2859.994286	5455.188	1.3957	1.58	4209.527679	5061.437082	28300	1	365	44388	1966.512079	1042.53	490	3256.9	3.1240348	12.68677209	15.57142857	3.714285714	9.642857143	46.71428571	4.289683966	0.029765072
130700	Zhangjiakou	4	18	0.17	5.605063802	0	27.80925437	57.30696718	1486.465714	2687.58	2.385542857	2.5	4807.853088	5390.875403	9401	1	100	18554	834.7014093	442.51	114	1536.6	3.472463899	12.68677209	5	-4.571428571	0.214285714	48.14285714	2.369517108	0.020202001
130800	Chengde	4	1	0	2.952357748	53.34304839	13.94515902	14.46749924	1033.837714	1818.936	2.370057143	2.52	3778.320905	4389.53177	9732	1	79	17603	666.1992808	353.18	86	1481.5	4.194744889	12.68677209	4.571428571	-4.428571429	0.071428571	63.78571429	3.10871934	0.024598721
130900	Cangzhou	4	22	0.14	0	319.0930965	72.14224941	42.71771473	2699.799429	3914.568	1.888528571	2.07	4960.862234	5947.975991	19233	1	154	31469	1415.753639	750.55	516	3676.4	4.898274599	12.68677209	13.71428571	4.714285714	9.214285714	55.5	4.959168616	0.009835702
131000	Langfang	4	14	0.07	21.89097569	0	157.7013246	131.608286	5465.88	9997.992	1.323885714	1.47	1734.314941	2007.172018	11877	1	153	16913	870.522023	461.5	632	3108.2	6.734994583	12.68677209	11.85714286	2.714285714	7.285714286	51.64285714	4.076059241	0.021724736
131100	Hengshui	4	1	0	10.79503115	0	63.57694232	56.1704987	1733.677714	2178.576	2.216214286	2.25	4084.623983	4224.983645	11010	1	126	15941	839.9830164	445.31	483	1558.7	3.500258247	12.68677209	14.42857143	5.142857143	9.785714286	57.64285714	5.341523245	0.009251892
140100	Taiyuan	4	7	0.29	0	188.0465786	52.10501377	106.2126471	5672.036571	12241.368	1.542185714	1.56	2047.42079	2084.220941	21476	2	175	36566	642.6028425	437.97	497	3884.48	8.869283284	10.32446442	11	2.857142857	6.928571429	41.42857143	3.194901642	0.017997103
140200	Datong	4	3	0	0	175.8535935	40.26593302	44.7020398	1874.617714	3047.544	2.904985714	2.72	6287.53765	5225.67413	9464	2	143	15553	505.0793491	344.24	223	1271.8	3.694515454	10.32446442	4.714285714	-1.714285714	1.5	48.78571429	2.621917678	0.006432991
140400	Changzhi	4	3	0	0	210.5605144	11.35049077	8.474780769	1242.447429	1930.716	2.408771429	2.33	3841.949228	3550.92602	8252	2	114	14118	506.9133869	345.49	236	1645.6	4.763090104	10.32446442	8.285714286	0.857142857	4.571428571	60.28571429	3.982379299	0.031723612
140600	Shuozhou	4	3	0.33	2.446419519	114.3767364	10.75055653	8.054322129	1288.542438	1885.032	2.626685714	2.97	2455.828713	3461.76492	2884	2	63	6068	260.5800964	177.6	143	1065.6	6	10.32446442	4.857142857	-4.714285714	0.071428571	50.14285714	2.443808485	0.023664605
140700	Jinzhong	4	8	0.12	655.4249973	544.191134	2650.428701	16.02474178	3631.808571	3031.344	2.1452	1.97	2875.484438	2413.362879	7129	3	106	11656	493.8110206	336.56	189	1447.6	4.301164725	10.32446442	10.71428571	3.714285714	7.214285714	46.07142857	3.619509592	0.029381198
140800	Yuncheng	4	2	0	32.10878305	304.1221824	57.98607254	51.56090937	1002.178286	2025.972	1.750185714	2.06	3071.226305	4186.609491	11583	3	269	22414	782.9140735	533.6	358	1509.6	2.829085457	10.32446442	15.28571429	6	10.64285714	45.85714286	4.486367828	0.015188001
140900	Xinzhou	4	4	0	0	117.9750801	14.7652584	8.785787682	1487.576571	2184.732	2.240057143	2.14	2974.7562	2691.516914	5923	2	112	8739	464.6278104	316.67	122	989.1	3.123440806	10.32446442	9.714285714	1.285714286	5.5	46.64285714	3.27607754	0.020807952
150200	Baotou	4	2	0	0	58.74939581	27.78465138	20.13596303	2032.498286	3481.38	2.668385714	2.64	4148.687358	4032.579602	8588	6	84	15818	552.5148493	287.77	90	2951.8	10.25749731	9.850344064	1	-7.857142857	-3.428571429	67.21428571	2.564914148	0.03158119
150400	Chifeng	4	3	0.67	21.90485429	124.6235626	57.93528947	54.13255175	1203.891429	2132.892	2.283042857	2.44	4231.297728	4950.38762	11601	13	98	20383	828.4362761	431.48	49	1549.8	3.591823491	9.850344064	4.857142857	-6.142857143	-0.642857143	50.28571429	2.332790092	0.012779578
150500	Tongliao	4	4	0.25	0	0	5.492457852	13.31525962	850.8427283	1881.792	2.370185714	2.72	3347.514747	4749.467421	7114	12	81	14348	600.7065396	312.87	52	1301.6	4.16019433	9.850344064	-2	-11.42857143	-6.714285714	82.07142857	2.472400464	0.005644143
150700	Hulunbuir	4	1	1	0	0	17.04702719	29.42800436	414.0514816	1347.84	2.327842857	2.77	2593.89553	4036.257714	9623	15	219	13854	485.6032793	252.92	10	1252.9	4.953740313	9.850344064	-11.14285714	-21	-16.07142857	91	1.345270202	0.023746609
150800	Bayannur	4	2	1	2.626525958	34.55772595	23.26748095	22.02250701	383.8207869	700.488	2.169071429	2.51	1474.226136	2073.134617	4956	8	53	7368	323.4795212	168.48	26	813.1	4.826092118	9.850344064	7	-16	-4	34	1.245776713	0.175986055
152500	Xilinguole	4	3	1.33	5.295318577	22.07455178	19.34362086	28.05149911	621.9787803	1610.928	2.308071429	2.77	1057.385286	1678.209952	3380	13	47	4351	201.9059025	105.16	5	813.9	7.739634842	9.850344064	0	-23	-13	58	1.090236123	0.036435922
210100	Shenyang	4	5	0	69.97024779	0	120.0193355	109.5258486	8882.552571	20269.764	2.173957143	2.03	7292.922898	6315.123226	28193	7	274	64196	1856.254536	829.4	592	6292.4	7.586689173	14.97594002	3.857142857	-3.571428571	0.142857143	72.57142857	3.55434317	0.026643432
210200	Dalian	4	3	0.67	10.85811572	0	45.06004472	44.3954488	4077.401143	11023.776	2.671214286	2.3	10102.18797	6969.45999	20301	3	153	41444	1563.850804	698.75	449	7668.5	10.9745975	14.97594002	5.571428571	-1.142857143	2.214285714	74.42857143	4.198648995	0.045869678
210700	Jinzhou	4	5	0	13.54804167	0	8.808498125	2.513920003	1837.450286	2872.26	2.707257143	2.67	4442.475461	4280.006869	6111	2	77	15147	663.3636899	296.4	313	1192.4	4.02294197	14.97594002	6	-2.285714286	1.857142857	68.64285714	3.779716766	0.030949477
210900	Fuxin	4	1	0	5.406347415	0	5.982309515	11.71228076	642.7303448	1265.22	2.434571429	2.48	2124.714658	2223.463435	4547	2	55	9758	416.7284719	186.2	186	446	2.395273899	14.97594002	4.285714286	-4.857142857	-0.285714286	67.21428571	3.196114634	0.034950705
211000	Liaoyang	4	1	0	4.430113737	0	0	6.055172193	1520.946161	2030.832	2.962542857	2.9	3554.063406	3338.590504	4593	3	62	11794	411.1332991	183.7	387	869.7	4.734349483	14.97594002	4.857142857	-2.571428571	1.142857143	69.5	3.64537312	0.12871188
211200	Tieling	4	4	0	5.008283796	0	3.099975634	0	1300.772858	2269.296	2.794871429	2.93	4904.885434	5614.543623	5700	2	153	12765	670.973125	299.8	235	616.6	2.05670447	14.97594002	0.857142857	-6.142857143	-2.642857143	80.78571429	3.258920764	0.00635623
211400	Huludao	4	4	0.25	11.30033854	0	46.30943456	13.01560792	1438.745143	2140.02	2.6628	2.93	3971.17582	5187.553648	4780	1	75	10156	619.9451488	277	268	812.8	2.934296029	14.97594002	4.571428571	-2.714285714	0.928571429	70.21428571	3.629325156	0.028131564
220100	Changchun	4	11	0.18	35.68189294	0	107.0586112	304.7117077	4708.044	14860.26	2.129914286	2.26	6453.649653	7350.229391	21119	9	162	44756	1411.509373	767	363	7175	9.354628422	12.37090155	-3.857142857	-13.28571429	-8.571428571	88.57142857	2.327416778	0.017641783
220300	Siping	4	4	0.25	2.734715991	108.8839631	57.64762385	113.3295325	1384.869192	2898.18	2.063328571	2.39	2660.779666	3688.760953	7178	5	63	12880	622.0210795	338	233	1003	2.967455621	12.37090155	-2.714285714	-11	-6.857142857	85.57142857	2.551082568	0.038920345
220400	Liaoyuan	4	1	1	0	0	0	10.69661923	456.5023663	882.9	2.383442857	2.53	1268.533505	1468.760218	2808	3	21	4702	215.3149891	117	241	619	5.290598291	12.37090155	-0.714285714	-9.428571429	-5.071428571	85.57142857	2.903767006	0.005833841
220500	Tonghua	4	1	1	2.923969693	0	9.081023462	8.30571413	566.3572174	1048.14	2.1337	2.25	1959.485802	2201.154714	6007	10	66	10019	426.94938	232	145	812	3.5	12.37090155	-2.285714286	-10.42857143	-6.357142857	87.5	2.705440813	0.010707734
220800	Baicheng	4	1	0	5.295318577	0	56.56509267	66.52393788	414.0956026	1293.732	2.213128571	2.94	1856.288884	3839.916801	4687	7	40	6297	373.5807075	203	79	607.25	2.99137931	12.37090155	-7.142857143	-16.42857143	-11.78571429	86.57142857	1.786191099	0.01560456
230100	Harbin	4	70	0.47	44.54874429	0	113.0283038	71.6605988	3171.821143	14557.644	1.370257143	1.97	4198.130898	7647.526475	22000	24	310	70500	1797.576262	1066.5	200	6300.5	5.907641819	12.21482583	-7	-16.85714286	-11.92857143	91.71428571	1.871771677	0.043050311
230200	Qiqihar	4	9	0.78	2.427178726	0	28.06537771	51.51643475	829.8565714	3181.68	1.604228571	2.57	2669.557081	7012.427977	10377	21	116	25219	904.6030755	536.7	126	1340	2.496739333	12.21482583	-9.285714286	-17.14285714	-13.21428571	88.28571429	1.632290099	0.014842296
230300	Jixi	4	15	0.13	0	0	0	3.088620416	133.7707212	811.944	1.249928571	1.8	649.9252404	1126.565351	4368	5	68	11135	313.8721534	186.22	83	535.2	2.874019976	12.21482583	-6.857142857	-16.71428571	-11.78571429	88.64285714	1.828929995	0.005663771
230400	Hegang	4	3	0	0	0	0	2.667530929	134.8262609	658.044	1.919171429	2.58	721.5367809	1397.181017	3067	8	49	8444	178.4429432	105.87	72	287.1	2.711816379	12.21482583	-9.428571429	-19.71428571	-14.57142857	86.64285714	1.441482613	0.004806772
230500	Shuangyashan	4	12	0.33	0	75.51885091	8.959270243	11.33503505	149.6045854	861.84	1.356385714	2.14	567.8013229	1243.127748	1972	7	54	8412	246.5199289	146.26	66	507	3.466429646	12.21482583	-8.428571429	-17.42857143	-12.92857143	88.28571429	1.66868814	0.022650824
230600	Daqing	4	5	1.6	0	0	5.41013249	8.711347897	1031.292	4527.9	2.1646	2.52	2555.318994	3645.804545	9926	10	113	16276	494.4219605	293.34	137	2801.2	9.549328424	12.21482583	-8.571428571	-18.14285714	-13.35714286	89.21428571	1.631335292	0.002588269
230800	Jiamusi	4	2	0	5.736279702	73.47081043	7.819962962	0	435.4212115	1853.604	1.395714286	1.9	1030.501671	1706.307121	5694	9	92	14351	430.1541847	255.21	78	1012	3.965361859	12.21482583	-9	-18.85714286	-13.92857143	89.07142857	1.558093614	0.016350056
230900	Qitaihe	4	6	0.17	3.091459219	0	2.793069216	2.848268213	97.30118272	468.18	1.561271429	2.03	438.5591499	700.8005085	1789	2	27	3959	155.1326012	92.04	148	250.3	2.719469796	12.21482583	-7.428571429	-18.14285714	-12.78571429	90.78571429	1.734930304	0.015595446
231000	Mudanjiang	4	2	1	2.647974711	105.6161825	8.286157908	11.00352565	552.3229857	1838.7	1.696714286	2.17	1518.402318	2437.430449	7797	7	79	15700	469.0721742	278.3	69	1423	5.113187208	12.21482583	-5.571428571	-16.57142857	-11.07142857	88.42857143	1.926386492	0.009557182
231100	Heihe River	4	12	0.08	15.49167719	0	0	2.448312055	210.2325856	1128.492	1.300242857	2.06	614.3527509	1313.336887	4030	7	63	7290	282.1343559	167.39	25	505.1	3.017504032	12.21482583	-12.71428571	-21.42857143	-17.07142857	89.78571429	1.225692807	0.009315769
231200	Suihua	4	15	0.13	5.40130065	129.5630843	24.1203843	23.8579525	1137.370837	3720.168	1.699671429	2.23	2963.934842	5037.179463	10613	11	64	19132	912.9294016	541.64	159	1359.6	2.510154346	12.21482583	-8.428571429	-18.28571429	-13.35714286	91.42857143	1.671824799	0.069037872
310000	Shanghai	4	49	0.33	249.1830945	3404.196546	3216.362877	3028.66421	36950.904	48856.608	2.029885714	1.65	18454.43613	12621.7191	67907	110	363	115916	15283.4	2424	3631	32680	13.48184818	14.95195452	12.98214286	7.607142857	10.29464286	74.03125	7.085135368	0
320100	Nanjing	4	34	0.06	181.5400364	406.6286112	706.3405517	763.727636	10708.57029	16991.208	1.690457143	1.55	4574.07284	3974.690475	28100	55	220	46960	2646.808368	843.62	1213	12820.4	15.19688959	14.29632099	13.42857143	8	10.71428571	77.71428571	7.637397099	0.022355297
320200	Wuxi	4	20	0.2	46.02460775	10.18941931	93.9080023	197.640795	3740.58	12274.092	1.744028571	1.72	3760.838762	3671.548239	19610	56	166	36544	2062.710891	657.45	1331	11438.6	17.39843334	14.29632099	12.14285714	8.714285714	10.42857143	77	7.431935311	0.025333043
320300	Xuzhou	4	27	0.11	17.84662408	1397.740785	114.993388	93.20240139	2943.910286	4640.004	2.0499	1.91	6836.622857	5944.06876	22900	54	135	39764	2761.575977	880.2	762	6755.2	7.674619405	14.29632099	14.71428571	7.714285714	11.21428571	70.64285714	7.164361377	0.038689401
320400	Changzhou	4	14	0.57	43.80529267	274.5169104	147.6998974	227.6157426	2351.545714	8646.588	1.582342857	1.64	2301.099241	2437.673456	13100	28	67	21049	1483.570571	472.86	1047	7050.3	14.90990991	14.29632099	12.28571429	7	9.642857143	76.28571429	7.005171981	0.013784294
320500	Suzhou	4	16	0.12	201.3918034	1462.812201	756.6889757	1579.721782	17410.74171	25351.056	1.721614286	1.45	5997.23733	4570.78349	22900	78	135	39764	3363.870615	1072.17	1233	18597.5	17.34566347	14.29632099	13	8.285714286	10.64285714	77.28571429	7.561137056	0.090217042
320600	Nantong	4	10	0.1	19.3275343	368.6756738	72.30595386	197.4682588	2512.018286	5321.052	2.398242857	2.57	8043.79541	9551.117666	18800	49	222	33283	2293.469711	731	852	8427	11.52804378	14.29632099	12.14285714	6.714285714	9.428571429	78	7.065542598	0.032281263
320700	Lianyungang	4	21	0.14	29.67403418	193.6141071	55.23810879	78.60273995	1574.593714	3066.66	2.053	2.45	3521.64039	5237.932717	11500	14	80	16769	1418.123542	452	590	2771.7	6.132079646	14.29632099	9.714285714	4.714285714	7.214285714	77.07142857	6.054962559	0.085943808
320800	Huaian	4	19	0.53	19.23984675	10.18941931	54.48803329	66.61414881	1386.349714	3620.052	2.1107	2.7	4065.103409	7328.267874	12700	34	59	17876	1545.189921	492.5	477	3601.3	7.312284264	14.29632099	12.42857143	6.285714286	9.357142857	76.14285714	6.86598572	0.043332401
320900	Yancheng	4	10	0.1	81.19488485	26.09524668	169.6738292	139.0983166	2284.986857	4435.236	3.152928571	3.2	16851.24437	17663.42174	18200	75	163	29767	2258.957855	720	428	5487.1	7.620972222	14.29632099	12	6.428571429	9.214285714	77.5	6.924965185	0.04916807
321000	Yangzhou	4	3	1	22.73252382	227.9522988	173.5185182	96.86919186	1709.146286	4210.056	2.295442857	2.47	4498.753821	5356.750668	10900	24	69	16260	1421.574728	453.1	672	5466.2	12.06400353	14.29632099	13.14285714	7.428571429	10.28571429	77.71428571	7.433418409	0.081248422
321100	Zhenjiang	4	3	0	32.99575207	26.09524668	132.6125923	132.7431773	1818.056571	4521.096	2.170971429	2.14	2802.218746	2716.760244	8100	18	50	10859	1002.85179	319.64	809	4050	12.67050432	14.29632099	13.14285714	7.142857143	10.14285714	78.92857143	7.481590421	0.029288797
321200	Taizhou	4	8	0	16.35782829	228.8134031	64.7645093	140.0884289	1447.076571	3640.464	2.006342857	2.5	3447.140257	5647.438725	11600	24	71	17925	1454.42374	463.57	797	5107.6	11.01796924	14.29632099	13	6.714285714	9.857142857	77.35714286	7.200959111	0.078981041
330100	Hangzhou	4	19	0.21	77.33884067	1326.599057	565.541475	1044.780423	6113.741143	20950.812	1.023685714	1.16	2635.356093	3020.228826	41833	9	302	70187	4590.749846	946.8	467	13509.2	14.26827207	12.9863503	14.14285714	8.857142857	11.5	78.57142857	8.112551831	0.033063562
330200	Ningbo	4	17	0.24	41.51279949	390.0849988	341.644883	665.2002664	4187.005714	12070.296	1.283857143	1.33	2890.236684	3026.725232	24268	15	154	34135	3881.38493	800.5	711	10745.5	13.42348532	12.9863503	13.28571429	8.428571429	10.85714286	82.28571429	8.1597868	0.043894607
330300	Wenzhou	4	75	0.11	24.19545493	1088.164311	161.5207798	445.2739017	361.7228571	3154.14	0.737342857	0.94	1926.279371	2359.022877	26674	12	142	36327	4468.077718	921.5	645	6006.16	6.517807922	12.9863503	16.28571429	9.285714286	12.78571429	76.14285714	8.51778823	0.019366757
330400	Jiaxing	4	7	0.43	11.05935549	173.3753162	139.7452489	177.6817842	1942.333714	6331.608	1.523057143	1.55	2135.346141	2193.660517	11392	6	75	22044	2257.555057	465.6	1056	4871.98	10.46387457	12.9863503	12.28571429	5	8.642857143	82.85714286	7.137864196	0.030316578
330500	Huzhou	4	1	0	13.52690834	100.8469892	75.72450662	73.24086721	670.6337143	2317.896	1.619014286	1.58	1511.909505	1454.059265	8080	5	58	13962	1452.185867	299.5	481	2719.1	9.078797997	12.9863503	12.28571429	7.142857143	9.714285714	83.57142857	7.709141262	0.041134886
330600	Shaoxing	4	8	0	8.339464371	211.9587838	106.7513893	98.79579451	1015.462286	3923.964	1.487242857	1.57	2216.86421	2408.130745	15195	7	76	21242	2429.199063	501	555	5416.9	10.81217565	12.9863503	14.14285714	8.857142857	11.5	78.21428571	8.075676595	0.028415082
330700	Jinhua	4	7	0	5.948874694	255.4760955	205.6159461	285.7532181	1838.885143	4677.912	0.998771429	1.03	1510.594996	1558.51303	16372	8	131	26814	2697.817083	556.4	466	4100.2	7.369158879	12.9863503	14.57142857	7.714285714	11.14285714	84.42857143	8.524127824	0.060174769
330800	Quzhou	4	6	0	8.407595703	105.7139636	39.38495704	54.72523126	479.9365714	1430.46	2.407628571	2.16	2427.008203	1894.643578	6930	7	75	11621	1059.441108	218.5	251	1470.58	6.730343249	12.9863503	13.85714286	7.285714286	10.57142857	87	8.473237443	0.045798119
330900	Zhoushan	4	3	0	2.772566732	0	16.56758448	17.20410777	538.2565714	932.472	2.486142857	2.4	1403.333739	1287.507001	3581	5	30	5056	566.3282447	116.8	751	1316.7	11.27311644	12.9863503	10	3.285714286	6.642857143	83.28571429	6.304469642	0.063772754
331000	Taizhou	4	15	0.13	0	667.7214411	146.418019	168.2610504	416.1085714	2328.912	1.0471	1.28	1743.248197	2200.424184	17235	11	111	24955	2966.435103	611.8	569	4874.67	7.967750899	12.9863503	13.57142857	6.571428571	10.07142857	86.57142857	8.168993377	0.02069206
331100	Lishui	4	1	0	9.384460227	0	30.6329196	16.66978148	152.4423624	716.688	1.275257143	1.26	782.5053181	770.6571371	7913	10	54	12042	1059.925978	218.6	132	1394.67	6.380009149	12.9863503	16.28571429	5.142857143	10.71428571	85.28571429	8.381481744	0.084275841
340100	Hefei	4	51	0.16	218.40855	1207.150952	469.1179756	1264.697325	9284.312571	15641.748	1.566742857	1.62	3874.496032	4086.434139	20964	10	172	42707	1342.547127	808.7	698	7822.91	9.673438852	13.20157492	14.14285714	8.285714286	11.21428571	78.14285714	7.924986194	0
340200	Wuhu	4	4	0.5	146.4145493	147.3851054	361.1301287	270.8829239	2186.166857	3471.984	2.216528571	2.38	3438.948797	4049.677593	8702	7	83	17741	622.2167223	374.8	672	3278.53	8.747411953	13.20157492	13.42857143	9	11.21428571	80.42857143	8.156795663	0
340300	Bengbu	4	58	0.24	13.59251629	0	56.03991364	41.2352274	1125.668571	2773.116	1.893985714	2.37	2254.256798	3628.555463	6297	5	81	15289	563.1160944	339.2	539	1714.66	5.055011792	13.20157492	13.71428571	7.714285714	10.71428571	76.71428571	7.539121769	0
340400	Huainan	4	10	0.4	0	230.0681552	46.32142064	66.68070303	1330.945714	2972.7	2.414714286	2.99	3904.114235	6940.10319	6201	3	72	13645	579.3853684	349	886	1133.3	3.247277937	13.20157492	14.42857143	8.428571429	11.42857143	76.5	7.863394326	0
340500	Maanshan	4	4	0.75	8.923312041	10.18941931	101.1343395	52.31887044	1345.664571	2254.716	2.406557143	2.61	2593.063786	3178.098184	4756	4	62	7610	387.9723799	233.7	753	1918.1	8.207531023	13.20157492	13.28571429	8.714285714	11	78.28571429	7.833254151	0
340600	Huaibei	4	3	0.67	3.01481147	150.7216481	29.0611676	33.3553341	1132.601956	2008.8	1.802571429	2.09	1367.101427	1822.339878	4524	3	69	9241	374.193301	225.4	748	985.2	4.370896185	13.20157492	13.42857143	6.714285714	10.07142857	74.28571429	7.009697288	0
340700	Tongling	4	6	0.17	27.67898474	438.4658152	142.8373389	105.5171398	820.4722597	1496.232	3.1955	3.44	3978.406	5080.355486	3337	3	28	6678	270.4351763	162.9	676	1222.4	7.503990178	13.20157492	13.71428571	8.857142857	11.28571429	79.35714286	8.084307802	0
340800	Anqing	4	15	0.13	113.9635325	1925.097487	5067.706935	5366.862154	1329.372	2354.508	2.884528571	3.17	8394.605166	11168.09091	8638	8	69	15530	778.7669808	469.1	363	1917.6	4.087827755	13.20157492	13.71428571	8	10.85714286	78.57142857	7.79146309	0
341100	Chuzhou	4	2	0	22.30197165	0	62.43448081	108.7987989	1887.948	3697.164	2.722742857	3.02	6262.337733	8430.117399	6625	7	64	13721	682.9774801	411.4	304	1801.7	4.379436072	13.20157492	13.42857143	7.714285714	10.57142857	77.71428571	7.568868914	0
341200	Fuyang	4	41	0.22	227.4419446	2840.998978	180.9962474	237.4824843	2753.953714	4523.364	2.551914286	3.21	10530.93	20336.19606	13915	9	115	28433	1362.468687	820.7	826	1759.5	2.143901547	13.20157492	15	7.857142857	11.42857143	73.21428571	7.525657501	0
341300	Suzhou	4	12	0.17	8.698730981	461.055137	50.51212844	23.59678239	2142.149143	3467.124	2.361971429	2.51	6028.592755	6990.430767	9221	7	81	15415	943.1198504	568.1	572	1630.22	2.869600422	13.20157492	13.57142857	7.285714286	10.42857143	76.57142857	7.390570179	0
341500	Liuan	4	20	0.4	60.12653191	54.45049797	1366.93943	1414.139303	1827.313714	3369.6	2.724342857	3.17	7374.679605	11515.68018	9062	5	29	12302	803.0048788	483.7	331	1288.1	2.663014265	13.20157492	14.28571429	8.142857143	11.21428571	73.92857143	7.497587488	0
341600	Bozhou	4	34	0.06	16.6189984	0	75.46018228	76.1153155	2173.762286	3277.26	3.251228571	3.83	13523.00478	24122.95127	6397	6	62	12545	869.4100786	523.7	598	1277.19	2.438781745	13.20157492	15.14285714	7.857142857	11.5	68.85714286	7.109545423	0
341700	Chizhou	4	6	0	66.87658061	15.28412896	172.0940687	121.621999	577.7845714	1041.336	2.712914286	2.94	2221.78069	2788.195746	2932	5	30	5188	244.7031613	147.4	170	684.9	4.646540027	13.20157492	13.57142857	7	10.28571429	83.14285714	7.952664548	0
341800	Xuancheng	4	1	0	35.47434471	0	94.80411857	111.8252811	866.052	1771.632	2.841771429	3.24	4540.290397	6761.329519	5344	8	46	10043	439.6024228	264.8	209	1317.2	4.974320242	13.20157492	13.42857143	7.142857143	10.28571429	81.35714286	7.781859898	0
350100	Fuzhou	4	9	0.56	24.33960317	818.472739	223.8294069	285.935848	4586.544	9485.748	1.5324	1.54	3583.057888	3610.39287	20417	10	116	30152	1925.946105	774	585	7856.81	10.15091731	9.486520784	18	10.71428571	14.35714286	83.14285714	10.24650881	0.017313683
350200	Xiamen	4	11	0.09	37.93874333	87.72571467	170.3709137	369.4632847	11074.69029	15949.872	1.741542857	1.19	2345.223702	1350.990376	12705	1	51	14106	1022.692312	411	2138	4791.41	11.65793187	9.486520784	17.28571429	14.28571429	15.78571429	79	10.62067778	0.040594489
350300	Putian	4	10	0.1	0	345.3148277	49.73997333	144.6507048	853.8325714	1612.548	1.600171429	1.8	1436.625661	1754.397765	5376	6	47	10843	721.6077138	290	675	2242.41	7.732448276	9.486520784	18.28571429	11.42857143	14.85714286	78.5	9.974487733	0.030442316
350400	Sanming	4	1	1	19.05437812	134.8612416	92.11166923	144.521066	1062.673714	2291.976	2.319657143	2.41	2624.424015	2872.561975	5439	12	46	10365	641.982035	258	109	2353.72	9.122945736	9.486520784	17.71428571	7.142857143	12.42857143	83.78571429	9.167180921	0.016814762
350500	Quanzhou	4	4	0.5	21.63390608	720.2068548	185.6853233	333.3726037	3725.352	8477.136	1.675971429	1.83	4649.266019	5423.481393	15903	12	130	25633	2164.823141	870	723	8467.97	9.733298851	9.486520784	18.71428571	13.57142857	16.14285714	75.85714286	10.42073083	0.033014187
350600	Zhangzhou	4	3	0.33	11.30033854	240.6890729	62.51806786	97.17168237	1885.68	4220.424	2.177742857	2.45	4536.749759	5956.410214	10356	16	76	17192	1278.987465	514	374	3947.63	7.680214008	9.486520784	20.28571429	12.14285714	16.21428571	80.78571429	11.14572658	0.027952847
350700	Nanping	4	8	0	0	226.0572384	47.30837869	46.56334995	562.0474286	1681.236	1.620357143	1.71	1359.76684	1487.290637	5382	13	51	12211	669.3533621	269	101	1792.51	6.663605948	9.486520784	17.57142857	9.571428571	13.57142857	81.28571429	9.545634919	0.054168404
350800	Longyan	4	2	0	0	152.3315663	58.8418147	51.46785963	774.4062857	1589.22	2.6833	2.84	3863.192152	4518.562102	5995	10	47	16615	656.9118498	264	135	2393.3	9.065530303	9.486520784	18.71428571	5.285714286	12	86.85714286	9.252870913	0.023062064
350900	Ningde	4	9	0.11	5.605063802	290.3284263	37.30316632	22.89086608	888.6394286	1906.416	2.2045	2.28	2638.123815	2845.013999	5455	11	44	10333	724.0960162	291	210	1942.8	6.67628866	9.486520784	15.71428571	8.142857143	11.92857143	86.5	9.173830133	0.084381433
360100	Nanchang	4	55	0.24	299.9671174	2341.940436	486.732133	645.3093869	3306.975429	6334.848	1.304642857	1.38	1931.732811	2082.927951	14143	7	118	27302	762.0474495	524.02	616	5274.67	10.06577993	9.734768908	14.28571429	9.571428571	11.92857143	83	8.802634695	0.014202139
360200	Jingdezhen	4	1	1	8.156203703	192.2514805	46.23215597	23.91125896	261.7398346	1533.816	1.893714286	2.44	1082.839222	1869.87618	3147	3	31	7205	237.0109792	162.98	296	846.6	5.194502393	9.734768908	14.71428571	7.285714286	11	86.5	8.655174066	0.011154579
360300	Pingxiang	4	7	0.29	3.122055234	180.0887759	42.13702129	66.27822349	480.0754286	1152.144	1.725471429	1.99	1061.266669	1382.635881	4433	6	32	8025	274.8501354	189	481	1009.05	5.338888889	9.734768908	12.85714286	7.285714286	10.07142857	89.28571429	8.425116933	0.007101841
360400	Jiujiang	4	19	0.21	348.2164024	2505.104253	7886.954355	8349.4229	997.8274286	2319.192	1.7755	2.02	2837.624597	3623.597412	10027	11	62	16363	699.035511	480.69	251	2700.19	5.617320934	9.734768908	13.42857143	9.142857143	11.28571429	82.21428571	8.375371988	0.006936102
360500	Xinyu	4	37	0.16	0	120.4237076	125.2509387	172.3287432	338.6715429	814.212	1.404528571	1.63	472.8641697	592.4577773	4201	2	14	4402	168.8074271	116.08	354	1027.34	8.850275672	9.734768908	14.57142857	10.28571429	12.42857143	86	9.409450834	0.018893363
360600	Yingtan	4	8	0	0	333.2896475	14.60912409	11.306647	407.8697143	810.648	1.952185714	2.19	808.3771384	1025.405057	2586	3	35	5309	166.8878388	114.76	310	818.98	7.136458696	9.734768908	14.71428571	9.857142857	12.28571429	85.14285714	9.233227643	0.031358317
360700	Ganzhou	4	17	0	16.74390585	621.023721	574.6852676	516.6749074	1251.241714	3193.02	1.941085714	2.16	5926.588477	7376.970363	14048	21	85	42064	1237.189168	850.75	211	2807.24	3.299723773	9.734768908	16.42857143	10.42857143	13.42857143	83.42857143	9.711363689	0.034027576
360800	Gian	4	5	0.4	13.79123267	471.9025284	247.411049	264.3965687	847.1674286	1949.832	2.149	2.45	4122.53099	5570.402384	8028	42	57	15044	699.035511	480.69	188	1742.23	3.624435707	9.734768908	15.71428571	11	13.35714286	83.78571429	9.710042961	0.059340546
360900	Yichun	4	39	0.13	10.85496149	114.3650657	813.3695129	658.6647052	1122.613714	2497.716	1.849757143	2.15	3492.791307	4715.920263	8102	11	40	13832	798.8540999	549.33	290	2180.85	3.970018022	9.734768908	14	8.714285714	11.35714286	88.42857143	9.048902101	0.030048424
361000	Fuzhou	4	15	0.07	5.499712575	563.0023211	102.3755283	88.43983197	648	1547.424	2.183628571	2.72	3530.610001	6036.606944	5528	23	48	9830	578.2905018	397.66	205	1382.4	3.476336569	9.734768908	15	9.142857143	12.07142857	84.78571429	9.072540357	0.008350337
361100	Shangrao	4	36	0.03	8.186168872	817.9885649	173.6405868	249.1963422	898.8222857	2612.412	2.1162	2.37	5550.731844	7154.41596	11101	58	147	24271	972.5913786	668.8	282	2212.78	3.308582536	9.734768908	15	8.857142857	11.92857143	84.71428571	8.984444705	0.016695486
370100	Jinan	4	8	0	59.81173992	0	98.59739358	179.8206665	7904.257714	12852.432	2.281914286	1.91	7171.418276	4944.071371	29035	3	238	47575	1619.136007	732.12	821	7856.56	10.73124624	15.16236288	14.85714286	7.714285714	11.28571429	54.78571429	5.581155791	0.060540589
370200	Qingdao	4	12	0.33	47.28219859	267.8646428	288.9377271	231.3077669	9232.981714	11983.788	2.244957143	1.64	8770.242198	4789.410235	30867	47	410	53341	2054.660858	929.05	750	12001.52	12.91805608	15.16236288	9.285714286	1.285714286	5.285714286	75.07142857	5.198930465	0.072786641
370300	Zibo	4	13	0.08	0	94.41299423	48.76752473	53.16104942	2613.985714	3032.64	2.597671429	2.08	6324.522158	3768.824144	14452	13	157	24022	1041.296505	470.84	752	5068.35	10.76448475	15.16236288	14.71428571	7	10.85714286	55	5.454024163	0.032432842
370400	Zaozhuang	4	4	0.25	17.26277641	0	28.26377868	32.32547854	1129.556571	1782.648	2.386171429	2.24	4262.068124	3682.467665	9536	3	78	18645	867.0025252	392.03	798	2402.38	6.128051425	15.16236288	14.57142857	7	10.78571429	69.57142857	6.868010139	0.0160107
370600	Yantai	4	15	0.07	5.253051917	0	32.53649642	67.33047407	2503.409143	3878.928	2.218671429	1.89	6518.778728	4692.735233	18097	15	196	31801	1567.871771	708.94	509	7832.58	11.04829746	15.16236288	8	3	5.5	73.78571429	5.182523888	0.033165227
370700	Weifang	4	14	0.21	73.44809998	30.56825792	251.0030842	282.800545	3537.617143	4716.468	1.955385714	1.82	6616.498966	5778.711067	25432	20	188	40685	2070.694754	936.3	552	6156.78	6.575648831	15.16236288	14	5.285714286	9.642857143	61.21428571	5.621191374	0.03519303
370800	Jining	4	11	18.82	5.948874694	0	52.50118484	66.54002445	2304.334286	3990.06	1.9379	1.98	5816.35305	6066.449097	21605	3	164	36430	1852.390493	837.59	707	4930.58	5.886627109	15.16236288	14.85714286	6.428571429	10.64285714	65.71428571	6.429062931	0.022048904
370900	Taian	4	12	0.17	0	0	38.59040692	43.06057935	1413.519429	2034.72	1.841414286	1.8	3559.489392	3415.08649	13535	12	103	24953	1248.454444	564.51	700	3651.53	6.468494801	15.16236288	13.28571429	5.857142857	9.571428571	64.71428571	5.915643671	0.023860757
371000	Weihai	4	8	0	2.749856287	231.8925608	29.42516556	10.90605999	1411.112571	2611.764	2.3889	1.67	3080.326625	1501.006133	8097	21	50	14068	624.9017512	282.56	491	3641.48	12.88745753	15.16236288	7	2.571428571	4.785714286	76.42857143	5.120944308	0.011273547
371100	Rizhao	4	1	1	26.76993612	0	10.80354757	21.65503941	1685.494286	1830.924	2.677328571	2.11	4242.394054	2405.599571	6200	1	53	9637	645.0049396	291.65	509	2202.17	7.550728613	15.16236288	11.71428571	4.857142857	8.285714286	72.35714286	6.091981005	0.011776874
371300	Linyi	4	12	0.17	56.10930667	0	98.06495986	84.21947443	2959.878857	3927.204	1.957442857	1.81	7480.150859	6454.710041	21287	15	188	39595	2336.171843	1056.34	570	4717.8	4.466175663	15.16236288	14.14285714	5.571428571	9.857142857	69.85714286	6.502805181	0.039098973
371400	Dezhou	4	8	0.25	16.00581641	222.6929384	27.55376187	32.05326863	2414.262857	3260.088	2.3256	2.3	5930.736619	5780.836667	13010	2	104	17932	1281.782832	579.58	527	3380.3	5.832326857	15.16236288	14.71428571	6.142857143	10.42857143	59.35714286	5.729070727	0.05261038
371500	Liaocheng	4	18	0	5.948874694	0	69.40154042	67.98087596	1972.604571	2509.38	2.110214286	2.19	5003.052932	5418.581289	12797	36	148	24156	1341.163537	606.43	635	3152.15	5.197879393	15.16236288	15.42857143	6.285714286	10.85714286	59.28571429	5.879013059	0.011881566
371600	Binzhou	4	3	0.33	0	87.76640422	22.36032487	46.67500963	2234.581714	2591.676	2.716314286	2.15	5917.148315	3358.654151	9695	17	110	15718	865.2332677	391.23	406	2640.52	6.749277918	15.16236288	13.71428571	5.571428571	9.642857143	57.21428571	5.253878985	0.025774213
371700	Heze	4	5	0	10.85496149	644.3956069	124.2854294	112.1227248	2244.579429	2746.224	2.510257143	2.23	10752.35144	8124.363007	21360	2	233	34670	1932.029197	873.6	670	3078.78	3.524244505	15.16236288	14.71428571	6.428571429	10.57142857	64.92857143	6.323623018	0.008734336
410100	Zhengzhou	4	30	0.5	494.7612213	2253.442881	848.1410952	651.9607082	8372.067429	17618.472	1.140828571	1.18	3092.120802	3215.64715	38049	60	219	79725	1900.858602	988.1	977	10143.3	10.26545896	11.05504645	16.28571429	8.857142857	12.57142857	56.57142857	6.244807184	0.019787355
410200	Kaifeng	4	5	0.2	61.43238246	459.86757	90.00748344	43.2615037	1513.404	2029.536	2.0798	2.12	3640.504735	3789.834443	11280	24	105	22474	875.1144401	454.9	747	2002.2	4.401406903	11.05504645	15	7	11	64.85714286	6.489593767	0.019192529
410300	Luoyang	4	6	0.17	102.8890367	15.28412896	648.9941564	712.7351189	1311.505714	3236.436	1.592657143	1.76	3354.730059	3965.826034	17586	50	142	35734	1312.575473	682.3	416	4640.7	6.801553569	11.05504645	16.85714286	6.857142857	11.85714286	52.42857143	5.535605306	0.045178229
410400	Pingdingshan	4	11	0.09	118.600879	11.86147576	352.855326	234.3465505	1016.202857	2179.224	1.666628571	1.75	2646.61475	2876.725878	11355	24	87	21915	961.683246	499.9	612	2135.2	4.271254251	11.05504645	15.42857143	6.857142857	11.14285714	67.5	6.814975291	0.026018103
410500	Anyang	4	10	0.3	31.28994537	496.2339305	87.88184895	42.99844105	1588.201714	1916.784	1.619985714	1.48	2591.692998	2253.14184	13263	21	100	21548	986.6920121	512.9	705	2393.2	4.666016767	11.05504645	16.57142857	7.571428571	12.07142857	52.21428571	5.587217354	0.016431247
410600	Hebi	4	8	0	2.802847324	216.0138598	35.64656558	22.69025716	495.2048296	694.98	1.627828571	1.63	825.543535	827.3380919	3845	16	43	7893	311.8400764	162.1	664	861.9	5.317088217	11.05504645	16.14285714	7	11.57142857	51.85714286	5.378293679	0.028977096
410700	Xinxiang	4	14	0.14	62.51838328	447.3232038	95.0965155	107.7001812	1916.737714	2654.532	1.7014	1.57	3162.344435	2772.955343	14298	30	115	26808	1109.812092	576.9	669	2526.5	4.379441844	11.05504645	16.42857143	7.142857143	11.78571429	57.5	6.04402602	0.024545306
410800	Jiaozuo	4	11	0.27	5.351463842	213.5097179	46.49237981	77.34167945	845.4548571	1640.736	1.639542857	1.8	1834.401571	2153.674497	8994	32	92	17230	684.8554422	356	847	2371.5	6.661516854	11.05504645	15.71428571	5.857142857	10.78571429	47.57142857	4.696195845	0.016877546
410900	Puyang	4	8	0.5	17.84662408	0	57.6359532	32.06493928	1154.041714	1646.244	1.473514286	1.65	1588.258466	1894.819959	7939	21	61	14242	700.053077	363.9	834	1654.4	4.54630393	11.05504645	15.42857143	6.571428571	11	61.42857143	6.146531541	0.004564729
411000	Xuchang	4	9	0.22	27.55218476	54.59117656	142.0957798	118.5444183	1720.116	2677.212	1.875771429	1.95	2877.247887	3098.948354	9884	20	101	18011	848.1819227	440.9	861	2830.6	6.420049898	11.05504645	15	6.428571429	10.71428571	69.14285714	6.795037125	0.029283072
411100	Luohe	4	7	0.29	82.80448758	41.50428308	110.4238574	81.16302712	1234.44	1963.44	1.809828571	1.78	1618.991004	1571.411951	5228	16	47	10659	509.7940792	265	916	1236.6	4.666415094	11.05504645	15.14285714	6.285714286	10.71428571	70.57142857	6.935430454	0.015188322
411300	Nanyang	4	28	0.32	703.6752285	3945.850734	26452.52044	27526.88059	1807.133143	2839.86	1.979857143	1.99	7277.916924	7352.111431	17993	35	108	33636	1933.369998	1005	376	3566.7	3.548955224	11.05504645	14.85714286	7	10.92857143	70.21428571	6.994120024	0.040983696
411400	Shangqiu	4	16	0.19	135.358348	3007.016741	153.9175123	106.2952879	2823.058286	3624.588	2.645185714	2.68	10281.41579	10645.6596	14756	25	79	24336	1404.146032	729.9	714	2389	3.273051103	11.05504645	15	7.857142857	11.42857143	69.14285714	7.107157523	0.028920658
411500	Xinyang	4	67	0.4	505.5720236	8493.061729	5557.091143	5549.225759	1446.937714	2354.184	2.278985714	2.36	6303.472769	6835.400067	9940	26	270	24487	1241.589052	645.4	351	2387.8	3.699721103	11.05504645	14.28571429	6.571428571	10.42857143	75.5	7.28715735	0.034614593
411600	Zhoukou	4	9	0.78	38.50492733	2260.438329	173.2217053	120.8555214	3118.592571	4163.4	2.583157143	2.74	11599.89724	13569.69634	16413	38	140	27661	1685.590838	876.2	828	2687.2	3.066879708	11.05504645	15.85714286	7.142857143	11.5	70	7.227546177	0.026957001
411700	Zhumadian	4	31	0.06	85.19413099	3068.881253	216.7264	186.5700843	2179.085143	3129.192	2.191314286	2.39	6263.769679	7640.53711	12896	22	79	24380	1346.818245	700.1	506	2370.3	3.385659192	11.05504645	14.85714286	6.285714286	10.57142857	71.64285714	6.977551031	0.051954766
420100	Wuhan	4	24373	0.38	99999	999999	188377.3099	205714.4195	3614.497714	3288.6	0.611628571	0.67	1955.456423	2072.996323	36266	60	354	78447	2369.26129	1060.77	1049	14847.29	13.99670994	12.49329869	15	9.571428571	12.28571429	75.28571429	8.164280148	0.039039011
420200	Huangshi	4	308	0.18	5921.014341	22925.90609	29298.89517	33089.91367	615.830167	744.228	1.3705	1.61	964.3281359	1225.288526	6070	11	36	12094	547.0360918	244.92	528	1587.33	6.481014209	12.49329869	14.28571429	9.142857143	11.71428571	81.07142857	8.483724864	0.003361774
420300	Shiyan	4	191	0.36	7541.354699	15656.52946	8816.427543	8820.396508	744.1354286	757.836	1.291042857	1.36	1230.254002	1318.082194	9469	31	58	18245	755.6030944	338.3	136	1747.82	5.166479456	12.49329869	15.28571429	6.428571429	10.85714286	62.64285714	6.211921027	0.036818737
420500	Yichang	4	267	0.17	11102.94787	20604.79965	41573.59346	44089.44102	990.9308571	1180.98	1.4936	1.52	1832.449765	1881.470668	10919	19	91	21309	919.0974677	411.5	190	4064.18	9.876500608	12.49329869	15.71428571	8.571428571	12.14285714	69.78571429	7.500788154	0.025968546
420600	Xiangyang	4	273	0.22	7394.688127	23027.14389	30188.71719	27781.47161	980.8405714	1029.348	1.400057143	1.47	2276.719356	2441.660608	13934	109	84	24194	1253.903568	561.4	275	4309.79	7.676861418	12.49329869	16.28571429	8.142857143	12.21428571	69.92857143	7.549671587	0.071846028
420700	Ezhou	4	654	0.34	10614.39985	29549.09961	18465.11307	22042.57075	454.8456894	535.572	1.096142857	1.19	17.80597503	19.55813318	2236	37	20	4486	240.5288124	5.95	647	1005.3	168.9579832	12.49329869	14.14285714	8.857142857	11.5	78.57142857	8.112551831	0.008252654
420800	Jingmen	4	374	0.06	5103.922523	22790.00458	21001.15052	26305.46275	717.0197028	695.952	1.671485714	1.7	1540.850723	1585.419383	7297	14	60	12303	646.8972043	289.63	233	1847.89	6.380174706	12.49329869	14.14285714	7.857142857	11	75.28571429	7.533074703	0.013129706
420900	Xiaogan	4	868	0.41	31242.12916	119372.4149	22701.95019	26659.69584	1040.615595	957.744	1.482457143	1.56	2148.150737	2321.353003	8781	31	56	14866	1089.515783	487.8	523	1912.9	3.921484215	12.49329869	14.85714286	9.285714286	12.07142857	76.71428571	8.208852858	0.02066956
421000	Jingzhou	4	562	0.18	13501.65653	42764.04593	26937.93537	33090.21742	1330.02	1363.068	1.672114286	1.78	3057.873816	3406.228124	12639	39	67	20440	1282.984125	574.42	415	2082.18	3.624838968	12.49329869	14	9.142857143	11.57142857	79.14285714	8.20819476	0.019396859
421100	Huanggang	4	894	0.08	43861.35025	110922.3822	18644.54166	18737.09618	1284.012	1206.9	1.890914286	1.91	4168.053889	4248.368163	13400	31	68	20700	1405.113528	629.1	382	2035.2	3.235097759	12.49329869	14.14285714	8.857142857	11.5	78.57142857	8.112551831	0.05564478
421200	Xianning	4	289	0.47	13720.28998	34858.16652	7533.025325	8064.07595	538.6093257	554.688	1.535	1.69	1163.58031	1358.663813	6743	49	32	9632	559.9458935	250.7	257	1362.42	5.434463502	12.49329869	14.42857143	9.571428571	12	80.78571429	8.606083062	0.025572543
421300	Suizhou	4	291	0.28	3146.660424	21995.20622	13639.48401	14085.1156	333.7073072	322.38	1.2918	1.39	797.3047363	879.5733496	4268	12	46	7156	489.3216846	219.08	229	1011.19	4.615619865	12.49329869	14.57142857	7.857142857	11.21428571	76.71428571	7.780105276	0.006083401
422800	Enshi	4	80	0.18	12767.31337	17763.56662	16300.19833	18094.21902	1162.049143	1319.328	2.301157143	2.51	4014.663167	4947.074082	8100	17	35	7671	897.9682768	402.04	145	870.95	2.166326734	12.49329869	14.14285714	3.857142857	9	82.64285714	7.284098464	0
429004	Xiantao	4	193	0.35	5717.915785	21641.84969	9758.122423	13424.13317	432.1541965	448.416	1.3985	1.52	472.1275933	533.1214578	2736	25	23	4047	260.4295619	116.6	541	800.13	6.862178388	12.49329869	14.57142857	10	12.28571429	78.71428571	8.536087972	0
429005	Qianjiang	4	30	2.8	1870.296869	6323.340585	13935.69822	17259.91079	363.9085116	395.604	1.302228571	1.35	350.9789846	368.1526926	2546	26	10	1612	213.1680737	95.44	487	755.78	7.918901928	12.49329869	14.42857143	9.285714286	11.85714286	78.35714286	8.273241172	0
429006	Tianmen	4	253	0.35	4108.206753	13561.61841	20428.04079	23209.55575	485.0093674	433.188	2.044071429	1.99	997.6804357	945.1669621	2549	28	15	6411	288.572036	129.2	544	591.15	4.575464396	12.49329869	14.57142857	9.285714286	11.92857143	78.57142857	8.332958833	0
430100	Changsha	4	48	0.08	1220.441293	3753.403691	2863.703429	1812.084639	21373.67829	22582.8	1.847542857	1.43	5173.514331	3407.60383	29625	5	287	58899	1168.800498	815.47	552	11003.41	13.49333513	12.48672942	13.85714286	9.857142857	11.85714286	85.28571429	9.004785743	0.06780174
430200	Zhuzhou	4	31	0.03	510.1557483	1420.676756	274.6720985	349.5550569	3463.976571	3735.72	2.335714286	2.19	4156.23693	3592.670489	10620	7	190	25998	576.2950253	402.08	328	2631.54	6.544816952	12.48672942	14.42857143	10.71428571	12.57142857	86.85714286	9.587986788	0.022344639
430300	Xiangtan	4	9	0.11	240.5146441	422.9826544	217.1897561	79.97609102	3207.970286	4893.696	2.745728571	2.56	4462.200445	3705.852945	7526	5	63	14909	410.607339	286.48	551	2161.4	7.544680257	12.48672942	14.71428571	9.714285714	12.21428571	86.57142857	9.346478002	0.035449121
430400	Hengyang	4	3	0.67	85.62878366	1155.171792	418.6181486	274.7780805	4141.044	3452.22	3.829314286	3.38	33342.06798	21274.42435	17760	10	127	28774	1038.185283	724.34	439	3046.03	4.205248916	12.48672942	15	10.42857143	12.71428571	87	9.689308152	0.052314942
430500	Shaoyang	4	17	0.12	13.50262078	876.1679917	196.1378052	135.1738257	3010.885714	4011.768	3.597814286	3.24	26915.83404	18819.62961	12799	11	293	26638	1056.402329	737.05	324	1782.65	2.418628316	12.48672942	13.71428571	10.14285714	11.92857143	86.21428571	9.143528465	0.083392638
430600	Yueyang	4	42	0.17	632.371373	3214.763368	20022.07267	20892.48578	2815.791429	4907.952	2.392585714	2.02	6343.041679	4370.042347	15306	10	242	21880	830.8893482	579.71	346	3411.01	5.883993721	12.48672942	13.85714286	9.571428571	11.71428571	82.78571429	8.663116404	0.095355368
430700	Changde	4	14	0.14	103.6596147	1735.484518	18118.86616	18299.9605	2841.48	975.888	3.059314286	2.49	12419.47498	7028.346821	15367	10	85	21533	835.2035345	582.72	299	3394.2	5.824752883	12.48672942	14.14285714	9.428571429	11.78571429	82.71428571	8.69438774	0.057744773
430900	Yiyang	4	16	0	27.39226538	1448.247867	500.0861896	378.8221956	3196.121143	3580.524	3.149971429	2.77	10299.77791	7043.821879	10996	5	82	17648	632.6231056	441.38	339	1758.38	3.983823463	12.48672942	13.71428571	9.428571429	11.57142857	86.42857143	8.963822798	0.034137557
431000	Chenzhou	4	10	0	21.70109114	660.3172054	364.4326058	366.0292762	2679.341143	52376.868	3.071185714	2.55	10232.68157	6076.33039	11028	11	339	22673	680.0218235	474.45	227	2391.87	5.041353146	12.48672942	15.85714286	7.571428571	11.71428571	89.14285714	9.328360027	0.030580809
431100	Yongzhou	4	5	0	0	623.8407624	283.9020015	175.0044752	3207.877714	3444.444	3.668442857	3.14	21367.23384	12596.45925	12477	11	128	25998	781.4410335	545.21	231	1805.65	3.311843143	12.48672942	15.14285714	9.428571429	12.28571429	87.21428571	9.457861537	0.065439125
431200	Huaihua	4	1	1	16.12914674	333.8832733	121.5355731	157.9195972	2350.897714	3173.58	3.2226	2.73	12495.44869	7635.16442	11607	14	398	23556	713.7183417	497.96	165	1513.27	3.038938871	12.48672942	10.57142857	6.285714286	8.428571429	90	7.647290912	0.01236592
431300	Loudi	4	20	0.15	8.027195763	807.8754779	101.4797274	60.92392084	2246.060571	2886.516	2.7648	2.66	6242.072404	5621.014948	9548	5	86	17707	563.5387934	393.18	481	1540.4	3.917798464	12.48672942	13.42857143	9.428571429	11.42857143	86	8.839894275	0.021981977
440100	Guangzhou	4	44	0.25	216.9585512	3888.525472	3089.630713	4619.614415	38348.68629	0	1.285857143	1.01	5392.065501	4092.153577	49747	8	243	81747	4820.022008	1490.44	1708	22859.35	15.3373165	8.263458892	22.28571429	16.42857143	19.35714286	67.5	11.23083032	0.041543936
440200	Shaoguan	4	2	1	13.29444171	239.1125896	472.8058994	417.3930464	2101.001143	0	2.988142857	2.82	5949.872153	5029.028757	5079	1	54	12546	969.4115812	299.76	154	1343.91	4.483286629	8.263458892	18.57142857	12.28571429	15.42857143	85.07142857	11.19194661	0.033648444
440300	Shenzhen	4	66	0.24	401.0582439	5808.03682	5742.763534	7694.66502	38974.09886	0	1.0063	0.85	3563.375707	3047.764368	33299	1	135	39899	4212.749167	1302.66	5304	24221.98	18.59424562	8.263458892	22.57142857	16.28571429	19.42857143	73.21428571	12.23289124	0.06799635
440400	Zhuhai	4	18	0.39	44.0087404	871.6192789	316.0584134	354.9986242	7512.680571	5080.32	1.636114286	1.24	971.1132971	653.4910623	6427	1	43	8335	611.5740063	189.11	924	2914.74	15.41293427	8.263458892	20.28571429	15.85714286	18.07142857	76.78571429	11.84020306	0.04144049
440500	Shantou	4	3	0	19.4587502	270.6861001	162.9871805	187.0895858	3945.579429	35707.392	1.965171429	1.83	4023.710185	3514.976992	9741	2	44	15343	1823.467841	563.85	2611	2512.05	4.455174248	8.263458892	19.85714286	15	17.42857143	76.64285714	11.37390926	0.013646358
440600	Foshan	4	25	0.08	71.04142374	499.3468385	1086.597606	1253.61242	19659.76457	3228.984	1.314514286	1.02	2943.246463	2192.404585	18134	1	110	32646	2556.671049	790.57	1869	9935.88	12.56799524	8.263458892	22.28571429	16.57142857	19.42857143	66.28571429	11.07524202	0.017725883
440700	Jiangmen	4	11	0.09	5.499712575	143.3672493	211.0743382	168.1468673	3551.549143	13294.692	2.033085714	1.91	3511.929296	3105.205291	9859	1	44	16605	1487.039075	459.82	466	2900.41	6.307707364	8.263458892	22.71428571	16.42857143	19.57142857	69.42857143	11.69819426	0.041675539
440800	Zhanjiang	4	3	0	8.339464371	326.3188028	140.9649889	116.5714485	3552.197143	2656.152	3.402685714	3.38	22028.76173	21534.64938	12810	2	103	25338	2371.138815	733.2	561	3008.39	4.103096017	8.263458892	21.57142857	16.85714286	19.21428571	81.14285714	13.38766796	0.030074451
440900	Maoming	4	7	0.14	31.97599004	0	132.0833128	101.2371673	2526.783429	0	3.085614286	3.44	13813.85222	19688.95043	13362	1	71	20383	2041.663062	631.32	508	3092.18	4.89795983	8.263458892	23	16.85714286	19.92857143	78.35714286	13.48216439	0.036219563
441200	Zhaoqing	4	3	0.33	2.626525958	159.3904139	42.26886803	49.1703197	1329.418286	7412.472	1.631957143	1.96	2123.126866	2947.427618	7620	1	54	12678	1342.642801	415.17	264	2201.8	5.303369704	8.263458892	21	15.28571429	18.14285714	78.78571429	12.20028432	0.027005081
441300	Huizhou	4	17	0.35	94.93312648	1383.533194	1291.76092	1319.602978	11019.42514	2906.928	1.485542857	1.35	2133.586212	1863.136531	12582	1	72	15550	1562.002247	483	412	4103.05	8.494927536	8.263458892	21.71428571	14.28571429	18	75.57142857	11.60356826	0.047682872
441400	Meizhou	4	2	1	0	196.3570241	51.70411134	45.35307253	1480.402286	3521.556	3.0196	3.24	8969.13843	11180.70608	9548	1	42	11811	1416.086013	437.88	267	1110.21	2.535420663	8.263458892	20.71428571	11.71428571	16.21428571	82.07142857	11.32311215	0.007311596
441600	Heyuan	4	1	1	0	93.6143436	286.2916449	85.54267323	1578.296571	0	2.445242857	2.89	3568.303223	5566.950058	5742	1	52	7922	1000.554607	309.39	187	1006	3.25155952	8.263458892	20	12.42857143	16.21428571	80	11.03732429	0.014037376
441800	Qingyuan	4	2	0	27.33927434	183.3647575	412.1573427	434.2098149	5239.959429	0	2.7816	2.59	6254.507926	5163.953519	7493	1	57	11005	1252.835757	387.4	193	1565.19	4.040242643	8.263458892	21.14285714	15.71428571	18.42857143	71.71428571	11.29517043	0.021099448
441900	Dongguan	4	20	1	142.5777459	1916.288042	6003.337178	5797.873897	40650.52114	4204.548	1.157928571	0.82	2671.516212	1905.448874	17506	1	97	29046	2714.00316	839.22	3335	8278.59	9.864624294	8.263458892	22.28571429	16	19.14285714	66.35714286	10.90219759	0.032683619
442000	Zhongshan	4	18	0.11	35.44437955	663.9357362	996.2857394	1181.643969	10150.50343	3047.544	1.019071429	1.03	917.0755017	927.1527913	8115	1	59	15140	1070.440464	331	1734	3632.7	10.97492447	8.263458892	22.71428571	17.28571429	20	68.92857143	11.90960436	0.073498306
445200	Jieyang	4	1	0	5.605063802	0	46.00063561	70.27431537	3250.877143	0	2.644442857	2.59	8571.196336	8117.03112	10172	1	50	12871	1969.287057	608.94	1121	2152.47	3.534781752	8.263458892	22.28571429	14.57142857	18.42857143	75.42857143	11.88017926	0.007910211
450100	Nanning	4	16	0.44	49.07758538	527.7087137	386.7768442	363.7030328	6278.148	4187.376	1.941342857	2.02	4867.985637	5266.349182	23412	1	115	35623	1394.408663	698.61	309	3703.39	5.30108358	10.026516	19.42857143	15.57142857	17.5	81.57142857	12.15708012	0.037767083
450200	Liuzhou	4	2	1	8.407595703	188.9950551	74.54450976	132.1517595	2513.823429	18107.712	2.433728571	2.46	4472.39326	4591.446423	10330	2	64	17890	782.9614322	392.27	196	2476.94	6.314375303	10.026516	16.42857143	11	13.71428571	85	10.07001971	0.037814041
450300	Guilin	4	3	0	47.40016673	460.5473063	187.8762503	190.5235942	2458.373143	4311.792	2.496514286	2.53	6023.433601	6228.547605	11614	2	66	15738	990.3233595	496.16	176	2074	4.180103193	10.026516	14.14285714	10	12.07142857	87	9.309481174	0.055613586
450500	Beihai	4	9	0.44	0	791.3747631	10.71522918	44.70645571	837.54	15393.564	2.099757143	2.29	1327.251871	1605.368619	3514	2	25	5793	324.4857879	162.57	386	985	6.058928462	10.026516	20.85714286	15.71428571	18.28571429	83.35714286	13.01816246	0.01981779
450600	Fangchenggang	4	2	1	0	119.0361625	24.74776032	8.486135987	521.5338783	4859.676	2.029885714	2.34	699.1977781	953.4127659	2042	1	14	2635	183.3104187	91.84	134	670	7.295296167	10.026516	20	15.28571429	17.64285714	82.85714286	12.45444278	0.010908434
450700	Qinzhou	4	1	0	2.626525958	59.26795095	51.3126716	49.83333849	975.3325714	3817.368	2.7052	2.94	4800.248809	6070.662557	5316	1	22	8632	640.5685177	320.93	296	1102.05	3.433926401	10.026516	19.57142857	15.14285714	17.35714286	81.78571429	12.08540862	0.006051011
450800	Guigang	4	1	0	10.79503115	156.7219367	35.52228898	37.17888972	1347.330857	2503.224	2.6621	3.06	6151.30183	9157.413219	6589	1	51	10408	857.0121349	429.37	398	958.8	2.233039104	10.026516	19.14285714	14.57142857	16.85714286	83.21428571	11.9336444	0.059681378
450900	Yulin	4	1	2	10.90038238	157.5026083	19.59312032	40.58356382	1963.069714	0	2.561357143	2.62	7392.75588	7839.252164	9116	2	47	15348	1139.143316	570.72	436	1550	2.715867676	10.026516	20.85714286	14.57142857	17.71428571	81.5	12.30274319	0.048533943
451200	Hechi	4	10	0.3	7.731959988	0	22.75618053	27.49856288	960.256634	8152.164	2.914842857	3.73	6413.275216	14490.99233	6286	1	34	11679	693.9608707	347.68	113	657.18	1.890186378	10.026516	14.85714286	11.14285714	13	90.92857143	10.3077498	0.045455424
451300	Laibin	4	9	0	0	0	2.669108043	11.49747781	907.34304	0	2.656785714	3.77	3109.439573	9465.530147	3772	1	21	6046	435.5219224	218.2	169	589.11	2.699862511	10.026516	17.57142857	12.57142857	15.07142857	83.07142857	10.69408299	0.030779853
460100	Haikou	4	10	1	5.605063802	554.9312816	38.64024373	69.66302595	4234.68	2454.948	1.557442857	1.74	784.2919213	941.3720537	12417	1	123	12860	998.410149	165.23	4050	1510.51	9.141862858	8.213632802	23	18.14285714	20.57142857	81.85714286	14.62360202	0.030441344
460200	Sanya	4	22	0	0	349.4995425	16.56853075	5.739433931	1372.556571	46760.976	1.874714286	2.5	336.5085241	628.8603383	2219	1	11	2361	311.9163099	51.62	253	595.51	11.53641999	8.213632802	25.85714286	19.71428571	22.78571429	79.35714286	16.11252542	0.033618742
460400	Danzhou	4	4	0	0	157.703848	5.630928478	0	634.8354719	1625.832	2.674957143	2.83	1314.327196	1534.750387	1680	0	22	3204	547.2735411	90.57	255	566.3	6.252622281	8.213632802	26.28571429	18.42857143	22.35714286	77.5	15.35311483	0
500000	Chongqing	4	118	0.32	444.6742829	6946.703481	31227.01725	33970.42882	9599.240571	0	1.877157143	2.04	20271.26179	23856.26973	68549	42	749	150500	6633.6	3102	350	20363	6.564474533	14.47119924	15.02255639	8.928571429	11.97556391	71.69172932	7.625664626	0
510100	Chengdu	4	33	0.24	114.868796	1600.799598	1315.473462	1577.211332	21829.40743	0	1.622071429	1.77	8124.49531	9419.784218	58159	3	888	127445	3484.656049	1604.5	1015	15342.77	9.562337177	14.98887978	16.71428571	9	12.85714286	62.5	7.022645319	0.02035335
510400	Panzhihua	4	2	1.5	0	0	76.08881994	43.92956926	518.5680235	2340.252	2.4438	2.37	1423.581912	1322.30466	3966	1	24	9005	268.4564252	123.61	154	1173.52	9.493730281	14.98887978	20.85714286	3.285714286	12.07142857	58.71428571	6.282753304	0.043300916
510500	Luzhou	4	6	0.83	1.99284148	0	227.7595754	241.651428	2291.698286	1656.288	2.598828571	3.36	5805.759964	12428.86949	9237	2	140	20052	937.6102896	431.72	350	1694.97	3.926086352	14.98887978	17	12	14.5	70.14285714	8.720296635	0.061531649
510600	Deyang	4	5	0.2	5.351463842	0	306.5670248	370.3821114	2850.320571	2096.928	2.325242857	2.32	3612.940728	3594.048165	8953	1	85	15571	767.0804093	353.2	611	2213.9	6.268120045	14.98887978	16.28571429	8	12.14285714	63.07142857	6.779115598	0.00627847
510700	Mianyang	4	3	0	0	0	793.4215422	808.190901	3148.354286	2007.504	2.754657143	2.87	7599.460564	8528.556521	11738	1	90	23645	1050.196497	483.56	244	2303.82	4.76428985	14.98887978	16	8.571428571	12.28571429	60.64285714	6.576350897	0.006804587
510900	Suining	4	5	1.4	8.923312041	190.350427	410.7385708	446.5321234	1675.218857	0	2.799528571	3.5	5318.815214	10715.8291	6546	1	72	13655	702.7733568	323.59	668	1221.39	3.774498594	14.98887978	17.85714286	10.28571429	14.07142857	60.85714286	7.369802248	0.019068546
511000	Neijiang	4	4	0.25	2.626525958	0	398.7496642	490.9726777	2029.026857	1819.26	2.5597	3.05	4854.261249	7926.066836	5507	1	72	16080	815.229256	375.37	779	1411.75	3.760955857	14.98887978	17	11.28571429	14.14285714	65.78571429	8.001643085	0.057265898
511300	Nanchong	4	5	0.6	16.07237063	458.6683324	1381.505026	1487.656165	2288.828571	1809.216	2.843128571	3.45	11019.14748	20216.63678	13077	2	112	29686	1393.840702	641.79	495	2006.93	3.127082067	14.98887978	16.85714286	10	13.42857143	63.07142857	7.341724432	0.041794103
511400	Meishan	4	3	0	5.948874694	109.407565	299.3501503	310.4085595	1759.597714	0	2.019728571	2.62	2241.892304	4086.103052	6163	1	91	12663	646.0676108	297.48	423	1256.02	4.222199812	14.98887978	16.28571429	9.857142857	13.07142857	68.42857143	7.791493462	0.021185332
511500	Yibin	4	2	0.5	0	0	55.97272858	25.23666571	2400.469714	0	3.173857143	3.5	10826.46922	15001.29974	9022	1	172	24117	983.8262327	453	335	2026.37	4.473222958	14.98887978	17.14285714	10.85714286	14	69.14285714	8.33656619	0.057134554
511600	Guangan	4	3	0	13.3786596	435.3478604	348.8450401	379.0461459	1343.607399	4250.556	2.667542857	3.29	4681.472796	8723.930688	3952	1	67	12566	705.8355974	325	591	1250.24	3.846892308	14.98887978	15.42857143	10.28571429	12.85714286	70.85714286	7.961673322	0.033732283
511700	Dazhou	4	13	0.38	24.36010565	525.2203429	821.5247705	792.4522473	2085.125143	5188.212	2.759357143	3.45	8983.543655	17922.1482	6937	1	398	28848	1235.646656	568.95	343	1690.2	2.970735566	14.98887978	16.14285714	9.285714286	12.71428571	68	7.573252349	0.00986825
511800	Yaan	4	1	0	0	0	125.5761396	131.0790065	945.6634286	0	2.444914286	2.53	1773.015939	1930.478174	3941	1	44	10460	333.9796867	153.78	99	646.1	4.201456626	14.98887978	14.71428571	3.857142857	9.285714286	73.57142857	6.603962138	0.021663116
511900	Bazhong	4	4	0	5.605063802	240.2916401	897.1041821	917.4013268	1437.125143	5665.788	3.935685714	4.5	16969.83869	29837.07834	6607	1	75	12019	719.8654373	331.46	255	645.88	1.948591082	14.98887978	16.85714286	6.428571429	11.64285714	59.28571429	6.176293929	0.005896567
512000	Ziyang	4	1	0	35.69324816	0	712.8067198	822.8038098	1766.493947	0	2.766371429	3.53	4059.482386	8711.848932	5145	1	43	10984	554.4610093	255.3	530	1066.53	4.177555817	14.98887978	16.57142857	9.285714286	12.92857143	67.21428571	7.585849959	0.036554934
513300	Ganzi	4	26	0.96	0	14.62710319	5.605694647	5.375751402	486.4091468	3147.336	1.822457143	2.25	733.9688204	1125.530102	1690	1	44	3576	257.6408521	118.63	7	291.2	2.454691056	14.98887978	-1.285714286	-10.71428571	-6	62.64285714	1.987786501	0
513400	Liangshan	4	3	1	0	91.50037976	65.6278216	47.40868315	2376.493714	0	3.068314286	3.24	10370.43997	12312.8713	5121	1	70	26462	1047.286282	482.22	74	1533.19	3.179440919	14.98887978	14.85714286	0.571428571	7.714285714	73	5.923813305	0
520100	Guiyang	4	16	0.12	16.80288992	318.0219205	91.27327531	249.7612646	4918.181143	8918.1	1.460585714	1.72	2103.357988	2726.310951	16858	15	185	31366	821.8333482	488.19	487	3798.45	7.780679653	11.34059077	12.42857143	5.285714286	8.857142857	88.57142857	7.735613237	0.108558416
520200	Liupanshui	4	1	0	3.535574573	0	17.48167986	7.962218656	1755.478286	3140.208	2.828014286	3.19	4967.516341	7134.239793	5106	5	111	12563	494.4736872	293.73	297	1525.69	5.194191945	11.34059077	10	3.857142857	6.928571429	85.35714286	6.582599072	0.029125659
520300	Zunyi	4	16	0.25	28.33033289	0	90.35507943	159.3131353	2606.163429	4708.692	2.386557143	2.6	6820.003883	8442.70621	14432	18	193	36986	1055.628009	627.07	199	3000.23	4.784521664	11.34059077	10.57142857	6.571428571	8.571428571	88.92857143	7.625875855	0.046556061
520500	Bijie	4	10	0	8.698730981	0	49.24475948	36.68209875	3180.615429	2047.356	3.456771429	3.95	21204.57755	34724.50562	11505	11	509	35143	1125.557662	668.61	243	1921.43	2.873767966	11.34059077	9	2.571428571	5.785714286	89.92857143	6.436099735	0.035832781
520600	Tongren	4	4	0	24.66732749	163.7022441	128.7748426	98.74343437	1370.381143	0	3.303042857	3.71	8617.635399	12945.75421	6432	11	99	12220	533.4450754	316.88	204	1066.52	3.365690482	11.34059077	11.71428571	3.857142857	7.785714286	86.71428571	7.069245806	0.059697565
522300	Qianxinan	4	1	0	0	0	3.099975634	35.90395062	1370.598837	0	3.471914286	4.03	10600.00902	18521.65459	9950	9	27	2879	554.2017586	329.21	179	1163.77	3.535038425	11.34059077	15.28571429	7.857142857	11.57142857	83.42857143	8.652681841	0
522600	Qiandongnan	4	5	0	0	181.3154553	32.85885856	57.72616413	1242.216	0	2.638971429	2.9	4953.054511	6430.376115	6088	16	119	27204	595.6309536	353.82	132	1036.62	2.929794811	11.34059077	11.14285714	5.571428571	8.357142857	90.92857143	7.690809733	0
522700	Qiannan	4	10	0	11.05935549	0	16.26036264	44.27621897	1644.948	0	2.707228571	3.07	4934.094334	7091.80978	6879	13	42	4115	554.2017586	329.21	142	1313.46	3.989732997	11.34059077	11.14285714	3.571428571	7.357142857	93.42857143	7.408340347	0
530100	Kunming	4	8	0.75	5.499712575	622.5932651	244.2284326	212.2451878	11618.54743	22352.76	1.842785714	1.61	4282.856112	3393.406856	27317	35	308	53072	1428.506441	678.3	295	5206.9	7.676396875	10.02930477	16.71428571	8.714285714	12.71428571	60.71428571	6.761832454	0.02790247
530300	Qujing	4	3	0	0	160.1102089	47.62790202	38.41597808	3512.484	2638.332	3.6228	3.73	22922.15127	25515.95002	9345	19	113	24113	1289.299194	612.2	198	2013.36	3.288729173	10.02930477	13.57142857	4.857142857	9.214285714	76.21428571	6.810080969	0.01980172
530400	Yuxi	4	1	0	0	0	5.552388191	26.77309035	1499.657143	4008.852	2.975485714	2.78	4666.555357	3837.938888	5889	13	72	11119	501.4409312	238.1	152	1493.04	6.270642587	10.02930477	15.14285714	5.142857143	10.14285714	75.21428571	7.129515577	0.004959786
530600	Zhaotong	4	9	0.67	0	0	19.22060596	27.09072115	2945.576571	0	3.765171429	3.96	23903.8414	29045.62138	7676	16	297	24506	1166.097621	553.7	234	889.54	1.606537836	10.02930477	9.857142857	1.571428571	5.714285714	80.78571429	5.754696649	0.01771144
532500	Honghe	4	3	0.33	0	104.2472474	8.451439479	32.18921588	1973.345143	0	3.489728571	3.46	15447.8236	14995.34103	3808	19	68	7615	992.5624143	471.3	136	1593.77	3.38164651	10.02930477	15.28571429	8.571428571	11.92857143	79.14285714	8.39356217	0
532600	Wenshan	4	1	0	4.977372358	0	20.16277397	25.70633032	1043.982156	0	3.696185714	3.9	14650.65138	17962.73049	1718	12	38	3436	765.7451599	363.6	109	859.06	2.362651265	10.02930477	18.57142857	10.28571429	14.42857143	83.42857143	10.32677558	0
532900	Dali	4	2	0	8.826792653	216.8951512	33.68715893	30.63765094	1534.741714	800.928	2.775185714	2.77	5749.311544	5719.574429	7301	16	110	20904	754.793909	358.4	123	1122.44	3.131808036	10.02930477	12.42857143	3.428571429	7.928571429	69.78571429	5.741869243	0
610100	Xian	4	34	0.18	82.97860099	1528.346657	346.1163171	787.5553077	5499.066857	0	0.949757143	1.11	2485.995593	2918.051437	30820	22	329	58219	2125.944115	961.67	837	8349.86	8.682666611	11.16020704	18.42857143	7.714285714	13.07142857	36.5	4.156005385	0.033240323
610300	Baoji	4	1	0	2.779821457	201.1729	63.61290053	65.67071911	894.7028571	0	1.8497	2.1	2403.926475	3087.628844	9858	14	105	20029	835.8579034	378.1	205	2265.16	5.990901878	11.16020704	10.71428571	-2	4.357142857	46.07142857	3.000425221	0.023900464
610400	Xianyang	4	2	0	19.1521592	449.2217339	74.21647002	82.82183581	3037.037143	0	1.603057143	1.85	2174.083323	2783.057023	10820	16	151	23217	967.3933312	437.6	476	2376.45	5.430644424	11.16020704	17.57142857	7.142857143	12.35714286	34.21428571	3.726864542	0.033981314
610500	Weinan	4	5	0.2	0	234.9193584	73.17778258	46.43686539	1383.665143	0	1.850657143	2.07	3425.677671	4265.853036	9605	12	155	20433	1189.986646	538.29	405	1767.71	3.283936168	11.16020704	16.14285714	5.428571429	10.78571429	39.78571429	3.927599228	0.045209363
610600	Yanan	4	1	0	5.605063802	44.3333105	23.11166206	14.56307236	891.1388571	0	2.410414286	2.49	2520.770851	2729.587399	5366	14	63	10152	500.2988684	226.31	59	1558.91	6.888383191	11.16020704	9.571428571	-0.571428571	4.5	46.35714286	3.047804221	0.017356239
610800	Yulin.	4	1	0	5.499712575	0	52.63397786	54.57225119	2405.607429	0	2.6347	2.56	4743.904146	4402.446707	7390	13	109	16359	752.3605403	340.33	78	3848.6	11.30843593	11.16020704	5.142857143	-2.142857143	1.5	50.14285714	2.694855358	0.08296144
610900	Ankang	4	2	1.5	59.89217275	422.3518087	7796.267136	8560.682074	666.7457143	0	2.952642857	2.59	5097.548592	3547.052224	8577	11	48	10358	588.261804	266.1	112	1133.77	4.260691469	11.16020704	17.28571429	5.142857143	11.21428571	51.28571429	5.201224943	0.02181054
620100	Lanzhou	4	3	0.33	2.626525958	0	106.3195755	76.98115117	3021.855429	0	1.498742857	1.51	1680.133313	1699.153671	13692	12	127	25382	634.2488917	375.36	251	2732.9	7.280743819	11.31673915	8.714285714	-1.142857143	3.785714286	36.64285714	2.29728209	0.022773883
620500	Tianshui	4	2	0	8.339464371	379.9028343	116.8843479	173.0046944	928.0748571	0	1.968371429	1.88	2401.775606	2198.635346	5045	9	49	10771	566.8802234	335.49	238	652.1	1.943724105	11.31673915	11.71428571	-3.285714286	4.214285714	53.35714286	3.44206862	0.024397634
620800	Pingliang	4	8	0	0	200.0080434	3.069064201	14.78039869	675.9139626	0	2.332428571	2.77	2183.294443	3381.794133	4594	8	149	12490	358.0660769	211.91	196	395.2	1.864942664	11.31673915	9	-1.142857143	3.928571429	46.35714286	2.934138177	0.014902657
621000	Qingyang	4	1	0	5.605063802	103.5444853	17.06752968	49.42202712	449.4050206	0	2.179314286	2.44	2003.72932	2600.479415	4149	8	28	7530	382.9892737	226.66	92	708.2	3.124503662	11.31673915	10.85714286	-0.428571429	5.214285714	45.78571429	3.155903185	0.017503301
621100	Dingxi	4	4	0	13.29412628	0	17.32554556	10.98617739	912.0406356	0	2.500614286	2.7	3439.646599	4198.613901	4783	8	47	11876	476.7849791	282.17	149	356.3	1.262713967	11.31673915	5.428571429	-3.857142857	0.785714286	49	2.508142693	0.036043085
623000	Gannan	4	5	0	0	0	0	2.773197574	148.4740253	0	1.726514286	1.93	404.8263235	496.1825276	2077	9	29	2347	121.6927887	72.02	18	155.7	2.161899472	11.31673915	-1.857142857	-9.714285714	-5.785714286	53.64285714	1.728837922	0
640100	Yinchuan	4	5	0.2	11.24419327	0	21.42068024	83.55960984	2273.693143	0	1.972357143	1.86	1599.528222	1429.538381	8990	141	70	15726	619.1350172	222.54	169	1901.48	8.544441449	8.99255055	9.571428571	-0.142857143	4.714285714	26.57142857	1.771964704	0.005485887
640300	Wuzhong	4	16	0.19	0	0	16.96627895	33.63416789	997.9959541	0	2.118528571	2.44	1167.805473	1610.585459	2647	15	50	5783	390.5552876	140.38	63	534.53	3.807736145	8.99255055	9.142857143	-1.142857143	4	28.57142857	1.817035712	0.012696834
640400	Evalution	4	3	0	0	35.95000235	5.6202041	0	461.2057347	0	2.824228571	2.95	2069.095877	2346.402177	2513	6	13	5572	341.6732788	122.81	99	303.19	2.468772901	8.99255055	5.142857143	-4.428571429	0.357142857	47.21428571	2.346746383	0.009140048
650100	Urumqi	4	5	0	10.91110676	184.56021	66.50848216	85.64329312	1103.960571	0	0.616385714	1.14	649.3518034	1096.182453	11482	4	127	27464	873.6340286	350.58	152	3099.62	8.841405671	7.155828221	-0.142857143	-8.142857143	-4.142857143	60.64285714	2.199454126	0.053298038
652300	Changji	4	2	0	2.928701036	25.05340505	11.83687278	5.734387162	654.2900471	0	1.01	1.49	440.2571228	711.4882665	4223	1	53	8926	399.5870172	160.35	19	1367.3	8.526972248	7.155828221	-4.571428571	-14	-9.285714286	83.35714286	2.077017141	0
654000	Yili	4	5	0.8	0	40.97027222	8.408541974	22.64515169	264.897403	0	0.854257143	1.09	1076.717166	1362.961094	9800	1	105	24900	1141.944189	458.25	48	939.9	2.05106383	7.155828221	3.142857143	-3.857142857	-0.357142857	66.71428571	3.156721382	0
810000	Hongkong	4	29	0.52	2.907567706	88.05974746	14.95356582	5.338216086	898.3842902	0	1.494057143	1.45	3319.074843	3176.020314	14651	10	179	28929	207.9	745	6763	25416.4	34.11597315	16.88	20.23015873	15.51587302	17.87301587	78.97619048	12.03505034	0
110000	Beijing	5	24	0.71	525.8981866	304.4114251	2012.785982	1862.763626	20642.87314	29548.66114	2.059971429	1.846671429	16899.73612	13653.52879	94417	20	656	113700	14588.8	2154	1167	30300	14.06685237	11.25445595	4.0625	-2.205357143	0.928571429	50.81696429	2.626691776	0
120000	Tianjin	5	12	0.42	153.1901472	88.30199219	1110.747639	558.3075677	7997.338286	8191.599429	1.935428571	1.792057143	10803.36813	9360.385927	41127	4	426	60158	7096.4	1559.6	1085	18810	12.06078482	10.91918087	4.785714286	-1.6875	1.549107143	55.11160714	2.971804556	0
130100	Shijiazhuang	5	1	1	88.16194445	43.52645888	181.1460732	161.1242933	4575.852	4823.156571	2.061171429	1.915085714	7973.936305	6890.147868	34487	2	235	46036	1914.808919	1015.12	617	5586.6	5.503388762	12.68677209	9.428571429	2.142857143	5.785714286	38.64285714	2.765631419	0.011572731
130200	Tangshan	5	14	0.07	0	14.52837584	42.09286209	100.3101396	2915.490857	2814.865714	2.311871429	2.320442857	7916.777555	7984.927297	18690	1	173	33458	1479.529044	784.36	548	6955	8.867101841	12.68677209	4.428571429	-1.857142857	1.285714286	59	3.124932818	0.005900824
130300	Qinhuangdao	5	1	0	0	8.339464371	84.74402258	23.14982823	1274.708571	1409.770286	2.387214286	2.286757143	3367.894764	3046.004425	9448	1	71	13776	583.7307589	309.46	375	1635.6	5.285335746	12.68677209	1.428571429	-4.571428571	-1.571428571	61.28571429	2.665264982	0.004848198
130500	Xingtai	5	1	0	8.183330067	5.295318577	69.8087513	45.05783675	2148.721714	1692.483429	1.939328571	1.622028571	5090.317189	3706.322498	17533	1	177	26654	1380.744129	731.99	553	2150.8	2.938291507	12.68677209	10.42857143	1.285714286	5.857142857	35.92857143	2.583455724	0.021350739
130600	Baoding	5	1	0	66.86175574	43.91379812	142.0267022	128.094791	2895.680571	2859.994286	1.464328571	1.3957	4508.565456	4209.527679	28300	1	365	44388	1966.512079	1042.53	490	3256.9	3.1240348	12.68677209	7.428571429	0.142857143	3.785714286	49.07142857	3.076477185	0.029765072
130700	Zhangjiakou	5	3	2.33	13.09667159	5.605063802	34.10351707	27.80925437	1463.091429	1486.465714	2.323928571	2.385542857	4520.562148	4807.853088	9401	1	100	18554	834.7014093	442.51	114	1536.6	3.472463899	12.68677209	-1.285714286	-10	-5.642857143	55.28571429	1.800298387	0.020202001
130900	Cangzhou	5	3	0	9.944651185	0	111.0231608	72.14224941	2756.545714	2699.799429	1.822085714	1.888528571	4641.960071	4960.862234	19233	1	154	31469	1415.753639	750.55	516	3676.4	4.898274599	12.68677209	6.857142857	-0.714285714	3.071428571	53.28571429	3.184690079	0.009835702
131000	Langfang	5	1	0	28.43789208	21.89097569	243.1175133	157.7013246	5176.964571	5465.88	1.382814286	1.323885714	1839.586947	1734.314941	11877	1	153	16913	870.522023	461.5	632	3108.2	6.734994583	12.68677209	5.142857143	-0.857142857	2.142857143	52.42857143	2.943331855	0.021724736
140100	Taiyuan	5	2	0	0	0	67.12923431	52.10501377	4818.990857	5672.036571	1.659728571	1.542185714	2302.79524	2047.42079	21476	2	175	36566	642.6028425	437.97	497	3884.48	8.869283284	10.32446442	5.571428571	-1.571428571	2	27.42857143	1.525012008	0.017997103
140500	Jincheng	5	2	0	4.921857939	11.84065785	5.92395629	14.48453207	364.7328267	323.2421262	1.830157143	1.689185714	1454.594319	1263.335713	5730	2	83	8392	342.3048226	233.3	234	1351.9	5.794684955	10.32446442	5.142857143	-2.428571429	1.357142857	38.35714286	2.041497078	0.011900567
140600	Shuozhou	5	1	0	5.239804158	2.446419519	17.34604804	10.75055653	1334.959472	1288.542438	2.667928571	2.626685714	2559.231767	2455.828713	2884	2	63	6068	260.5800964	177.6	143	1065.6	6	10.32446442	-1.285714286	-8.571428571	-4.928571429	41.64285714	1.427693798	0.023664605
140700	Jinzhong	5	1	1	1668.652412	655.4249973	6595.136027	2650.428701	5468.934857	3631.808571	2.153014286	2.1452	2898.042318	2875.484438	7129	3	106	11656	493.8110206	336.56	189	1447.6	4.301164725	10.32446442	5.142857143	-3.428571429	0.857142857	31.07142857	1.598233166	0.029381198
150400	Chifeng	5	2	0	13.35594916	21.90485429	32.91815805	57.93528947	1213.704	1203.891429	2.050014286	2.283042857	3351.741852	4231.297728	11601	13	98	20383	828.4362761	431.48	49	1549.8	3.591823491	9.850344064	-4.142857143	-11.14285714	-7.642857143	67.07142857	1.887606096	0.012779578
150500	Tongliao	5	1	0	0	0	8.5470126	5.492457852	895.9371205	850.8427283	2.438342857	2.370185714	3583.626752	3347.514747	7114	12	81	14348	600.7065396	312.87	52	1301.6	4.16019433	9.850344064	-4	-10.57142857	-7.285714286	59.5	1.7190385	0.005644143
150700	Hulunbuir	5	1	0	0	0	7.716504271	17.04702719	323.3734839	414.0514816	2.399328571	2.327842857	2786.110467	2593.89553	9623	15	219	13854	485.6032793	252.92	10	1252.9	4.953740313	9.850344064	-15	-23	-19	92	1.074859233	0.023746609
150800	Bayannur	5	2	0	3.118901006	2.626525958	24.17936837	23.26748095	389.3829545	383.8207869	2.2463	2.169071429	1592.590235	1474.226136	4956	8	53	7368	323.4795212	168.48	26	813.1	4.826092118	9.850344064	7	-16	-4	34	1.245776713	0.175986055
152500	Xilinguole	5	4	0	6.106586112	5.295318577	27.72251309	19.34362086	541.069822	621.9787803	2.048957143	2.308071429	816.0210432	1057.385286	3380	13	47	4351	201.9059025	105.16	5	813.9	7.739634842	9.850344064	0	-23	-13	58	1.090236123	0.036435922
210200	Dalian	5	2	0	30.33263706	10.85811572	124.152321	45.06004472	2586.492	4077.401143	2.736685714	2.671214286	10785.72456	10102.18797	20301	3	153	41444	1563.850804	698.75	449	7668.5	10.9745975	14.97594002	0.571428571	-5.285714286	-2.357142857	74	3.04582292	0.045869678
210300	Anshan	5	1	0	4.348419222	0	10.90732168	8.464687238	2003.292	1922.754857	2.834542857	2.720528571	5855.780162	5224.791796	6680	1	104	19076	769.8957805	344	379	1751.1	5.090406977	14.97594002	-2.285714286	-7.142857143	-4.714285714	74.5	2.593778486	0.024175973
211400	Huludao	5	1	0	0	11.30033854	19.37642484	46.30943456	1422.082286	1438.745143	2.708485714	2.6628	4156.80995	3971.17582	4780	1	75	10156	619.9451488	277	268	812.8	2.934296029	14.97594002	-0.857142857	-7.142857143	-4	58.14285714	2.130382867	0.028131564
220100	Changchun	5	2	0	13.64077598	35.68189294	103.4791928	107.0586112	4960.301143	4708.044	2.601742857	2.129914286	10344.7007	6453.649653	21119	9	162	44756	1411.509373	767	363	7175	9.354628422	12.37090155	-7	-13.28571429	-10.14285714	75.07142857	1.754204509	0.017641783
220300	Siping	5	1	0	0	2.734715991	81.02392564	57.64762385	1756.635429	1384.869192	2.291857143	2.063328571	3343.933336	2660.779666	7178	5	63	12880	622.0210795	338	233	1003	2.967455621	12.37090155	-5.142857143	-11.14285714	-8.142857143	57.28571429	1.553844809	0.038920345
220400	Liaoyuan	5	1	0	0	0	2.508557821	0	517.6557339	456.5023663	2.656414286	2.383442857	1666.678863	1268.533505	2808	3	21	4702	215.3149891	117	241	619	5.290598291	12.37090155	-6.428571429	-13	-9.714285714	81	1.954621656	0.005833841
220500	Tonghua	5	1	2	10.85559234	2.923969693	4.865712677	9.081023462	602.2409268	566.3572174	2.234471429	2.1337	2167.237948	1959.485802	6007	10	66	10019	426.94938	232	145	812	3.5	12.37090155	-7.428571429	-18.14285714	-12.78571429	89.57142857	1.7117251	0.010707734
230100	Harbin	5	33	0.03	24.60329666	44.54874429	72.93459159	113.0283038	2665.918286	3171.821143	1.361071429	1.370257143	4159.744641	4198.130898	22000	24	310	70500	1797.576262	1066.5	200	6300.5	5.907641819	12.21482583	-9.857142857	-17.57142857	-13.71428571	91	1.618557722	0.043050311
230200	Qiqihar	5	7	0	8.623029501	2.427178726	22.5678731	28.06537771	779.8217143	829.8565714	1.590642857	1.604228571	2633.534492	2669.557081	10377	21	116	25219	904.6030755	536.7	126	1340	2.496739333	12.21482583	-8.142857143	-16.85714286	-12.5	82.85714286	1.618586045	0.014842296
230300	Jixi	5	2	0	0	0	2.818618467	0	130.5022561	133.7707212	1.2525	1.249928571	651.5986276	649.9252404	4368	5	68	11135	313.8721534	186.22	83	535.2	2.874019976	12.21482583	-8.428571429	-18.42857143	-13.42857143	84.78571429	1.541807575	0.005663771
230500	Shuangyashan	5	4	0	3.09934479	0	6.116048799	8.959270243	168.30504	149.6045854	1.420228571	1.356385714	605.2335586	567.8013229	1972	7	54	8412	246.5199289	146.26	66	507	3.466429646	12.21482583	-9.285714286	-17.42857143	-13.35714286	85.35714286	1.560805184	0.022650824
230600	Daqing	5	8	0	0	0	2.765942851	5.41013249	1030.458857	1031.292	2.084371429	2.1646	2358.317629	2555.318994	9926	10	113	16276	494.4219605	293.34	137	2801.2	9.549328424	12.21482583	-9.285714286	-18	-13.64285714	86.21428571	1.541961433	0.002588269
230700	Yichun	5	1	0	3.10376071	3.125524886	8.915741891	2.647659287	73.83298429	95.52168	1.527828571	2.0096	529.0628104	856.5207878	2684	11	40	6319	193.5112337	114.81	35	274.15	2.387858201	12.21482583	-9.571428571	-20	-14.78571429	86.07142857	1.408147671	0.063178459
230900	Qitaihe	5	1	0	6.134027899	3.091459219	0	2.793069216	101.3901222	97.30118272	1.607371429	1.561271429	459.2499863	438.5591499	1789	2	27	3959	155.1326012	92.04	148	250.3	2.719469796	12.21482583	-8.571428571	-17.42857143	-13	89.64285714	1.685032431	0.015595446
231000	Mudanjiang	5	2	0	0	2.647974711	5.852355306	8.286157908	477.7643721	552.3229857	1.741114286	1.696714286	1587.338438	1518.402318	7797	7	79	15700	469.0721742	278.3	69	1423	5.113187208	12.21482583	-7.428571429	-16.85714286	-12.14285714	85.21428571	1.710845673	0.009557182
231100	Heihe River	5	1	0	7.641118211	15.49167719	0	0	189.4578053	210.2325856	1.163085714	1.300242857	535.6131327	614.3527509	4030	7	63	7290	282.1343559	167.39	25	505.1	3.017504032	12.21482583	-10.28571429	-20.14285714	-15.21428571	85.71428571	1.355892694	0.009315769
231200	Suihua	5	2	0	8.204778819	5.40130065	18.52352149	24.1203843	1053.934326	1137.370837	1.6962	1.699671429	2953.663591	2963.934842	10613	11	64	19132	912.9294016	541.64	159	1359.6	2.510154346	12.21482583	-9.857142857	-18.85714286	-14.35714286	89.42857143	1.5129563	0.069037872
310000	Shanghai	5	16	0.19	295.114337	249.1830945	5150.755244	3216.362877	18986.16857	36950.904	2.415385714	2.029885714	27134.46747	18454.43613	67907	110	363	115916	15283.4	2424	3631	32680	13.48184818	14.95195452	11.75	4.607142857	8.178571429	61.45982143	5.138949911	0
320100	Nanjing	5	2	0	154.0484128	181.5400364	978.4719189	706.3405517	8061.12	10708.57029	2.012828571	1.690457143	6314.038251	4574.07284	28100	55	220	46960	2646.808368	843.62	1213	12820.4	15.19688959	14.29632099	11.57142857	4.142857143	7.857142857	63.85714286	5.229915481	0.022355297
320200	Wuxi	5	4	0	24.93543691	46.02460775	323.7175107	93.9080023	6570.581143	3740.58	2.400114286	1.744028571	7248.015611	3760.838762	19610	56	166	36544	2062.710891	657.45	1331	11438.6	17.39843334	14.29632099	11.14285714	5.285714286	8.214285714	64.5	5.405565206	0.025333043
320300	Xuzhou	5	3	0	34.10351707	17.84662408	74.12121234	114.993388	3207.322286	2943.910286	2.349914286	2.0499	9228.607417	6836.622857	22900	54	135	39764	2761.575977	880.2	762	6755.2	7.674619405	14.29632099	10.28571429	2.142857143	6.214285714	56.21428571	4.13780275	0.038689401
320400	Changzhou	5	8	0	128.4568964	43.80529267	442.4180633	147.6998974	5065.554857	2351.545714	2.123985714	1.582342857	3955.194573	2301.099241	13100	28	67	21049	1483.570571	472.86	1047	7050.3	14.90990991	14.29632099	11	4.285714286	7.642857143	64.71428571	5.227253487	0.013784294
320500	Suzhou	5	2	0	93.40458742	201.3918034	1942.915407	756.6889757	20157.15086	17410.74171	2.467128571	1.721614286	12639.32775	5997.23733	22900	78	135	39764	3363.870615	1072.17	1233	18597.5	17.34566347	14.29632099	12.28571429	4.428571429	8.357142857	65.07142857	5.503792354	0.090217042
320600	Nantong	5	1	0	22.90758349	19.3275343	157.0584929	72.30595386	3245.924571	2512.018286	3.096642857	2.398242857	16172.31836	8043.79541	18800	49	222	33283	2293.469711	731	852	8427	11.52804378	14.29632099	10.42857143	3	6.714285714	69.35714286	5.274616542	0.032281263
320700	Lianyungang	5	3	0	19.26350346	29.67403418	32.32737108	55.23810879	1512.987429	1574.593714	2.000142857	2.053	3340.330512	3521.64039	11500	14	80	16769	1418.123542	452	590	2771.7	6.132079646	14.29632099	6.285714286	1.428571429	3.857142857	65.92857143	4.153065016	0.085943808
320800	Huaian	5	10	0	38.68503377	19.23984675	67.52919046	54.48803329	1512.894857	1386.349714	2.346571429	2.1107	5146.467776	4065.103409	12700	34	59	17876	1545.189921	492.5	477	3601.3	7.312284264	14.29632099	9.285714286	0.714285714	5	66.71428571	4.533862003	0.043332401
320900	Yancheng	5	1	0	84.74654598	81.19488485	185.042807	169.6738292	2588.574857	2284.986857	3.420942857	3.152928571	22030.74086	16851.24437	18200	75	163	29767	2258.957855	720	428	5487.1	7.620972222	14.29632099	8.857142857	2.285714286	5.571428571	69	4.869214826	0.04916807
321000	Yangzhou	5	3	0	5.094078807	22.73252382	109.6709431	173.5185182	1886.744571	1709.146286	2.659285714	2.295442857	6473.023349	4498.753821	10900	24	69	16260	1421.574728	453.1	672	5466.2	12.06400353	14.29632099	10.28571429	2.428571429	6.357142857	67.92857143	5.046984767	0.081248422
321300	Suqian	5	1	0	0	5.948874694	58.31632026	59.82057176	1642.818857	1390.839429	2.784057143	2.385785714	7972.347959	5353.270165	11500	32	232	27100	1545.472291	492.59	551	2750.7	5.58415721	14.29632099	9.571428571	1.285714286	5.428571429	62.92857143	4.399211832	0.048373868
330100	Hangzhou	5	4	0	111.388105	77.33884067	1206.251051	565.541475	17735.15829	6113.741143	1.888728571	1.023685714	6259.255008	2635.356093	41833	9	302	70187	4590.749846	946.8	467	13509.2	14.26827207	12.9863503	13.57142857	5.857142857	9.714285714	62.21428571	5.739027383	0.033063562
330200	Ningbo	5	4	0	41.48094179	41.51279949	1022.962625	341.644883	11949.86057	4187.005714	2.229971429	1.283857143	7444.330102	2890.236684	24268	15	154	34135	3881.38493	800.5	711	10745.5	13.42348532	12.9863503	12.85714286	3.714285714	8.285714286	69.92857143	5.887511751	0.043894607
330300	Wenzhou	5	8	0	23.81757837	24.19545493	215.6927594	161.5207798	995.976	361.7228571	1.018757143	0.737342857	2552.324828	1926.279371	26674	12	142	36327	4468.077718	921.5	645	6006.16	6.517807922	12.9863503	15	7.142857143	11.07142857	62.42857143	6.274715899	0.019366757
330400	Jiaxing	5	3	0	9.944651185	11.05935549	305.1873654	139.7452489	5582.149714	1942.333714	2.281285714	1.523057143	4557.878762	2135.346141	11392	6	75	22044	2257.555057	465.6	1056	4871.98	10.46387457	12.9863503	11.14285714	3.571428571	7.357142857	73.57142857	5.833784829	0.030316578
331000	Taizhou	5	2	0	5.622727481	0	187.1362683	146.418019	1683.272571	416.1085714	1.803657143	1.0471	3714.734824	1743.248197	17235	11	111	24955	2966.435103	611.8	569	4874.67	7.967750899	12.9863503	12.85714286	5	8.928571429	74.71428571	6.555261471	0.02069206
340100	Hefei	5	8	0	227.8116202	218.40855	688.3308538	469.1179756	7738.971429	9284.312571	1.788628571	1.566742857	4837.032013	3874.496032	20964	10	172	42707	1342.547127	808.7	698	7822.91	9.673438852	13.20157492	11.57142857	3.714285714	7.642857143	66.64285714	5.383032565	0
340200	Wuhu	5	2	0.5	195.6545774	146.4145493	410.5363847	361.1301287	2143.398857	2186.166857	2.7124	2.216528571	5646.507833	3438.948797	8702	7	83	17741	622.2167223	374.8	672	3278.53	8.747411953	13.20157492	11.57142857	3.857142857	7.714285714	69.57142857	5.645591154	0
340300	Bengbu	5	14	0	5.316451907	13.59251629	72.56901652	56.03991364	1169.130857	1125.668571	1.973785714	1.893985714	2441.518884	2254.256798	6297	5	81	15289	563.1160944	339.2	539	1714.66	5.055011792	13.20157492	11.14285714	2.714285714	6.928571429	65.71428571	5.067775017	0
340400	Huainan	5	4	0	6.040978162	0	19.21051243	46.32142064	1215.972	1330.945714	2.493014286	2.414714286	4222.0928	3904.114235	6201	3	72	13645	579.3853684	349	886	1133.3	3.247277937	13.20157492	11.42857143	2.857142857	7.142857143	65.64285714	5.133247145	0
340500	Maanshan	5	3	0.33	12.04032051	8.923312041	74.17609591	101.1343395	1421.202857	1345.664571	2.584628571	2.406557143	3098.479581	2593.063786	4756	4	62	7610	387.9723799	233.7	753	1918.1	8.207531023	13.20157492	11.42857143	3.142857143	7.285714286	64.85714286	5.119034289	0
340600	Huaibei	5	2	0	37.94725975	3.01481147	25.21900204	29.0611676	1156.363043	1132.601956	1.962385714	1.802571429	1604.01047	1367.101427	4524	3	69	9241	374.193301	225.4	748	985.2	4.370896185	13.20157492	10.14285714	1.714285714	5.928571429	60.85714286	4.396503608	0
340700	Tongling	5	1	0	10.91110676	27.67898474	139.4386578	142.8373389	754.9123877	820.4722597	3.311514286	3.1955	4467.797342	3978.406	3337	3	28	6678	270.4351763	162.9	676	1222.4	7.503990178	13.20157492	12.14285714	4.285714286	8.214285714	67.57142857	5.662973073	0
340800	Anqing	5	2	0	145.3985723	113.9635325	4924.709361	5067.706935	1299.564	1329.372	3.079642857	2.884528571	10203.2219	8394.605166	8638	8	69	15530	778.7669808	469.1	363	1917.6	4.087827755	13.20157492	14	5.285714286	9.642857143	61.28571429	5.627750524	0
341200	Fuyang	5	9	0	207.4264731	227.4419446	174.1556723	180.9962474	2677.258286	2753.953714	2.641914286	2.551914286	11522.67279	10530.93	13915	9	115	28433	1362.468687	820.7	826	1759.5	2.143901547	13.20157492	11.42857143	2.285714286	6.857142857	64.78571429	4.973002693	0
341300	Suzhou	5	2	0	18.31975834	8.698730981	50.4840558	50.51212844	2103.963429	2142.149143	2.345442857	2.361971429	5929.767694	6028.592755	9221	7	81	15415	943.1198504	568.1	572	1630.22	2.869600422	13.20157492	10.71428571	2	6.357142857	62.57142857	4.648957577	0
341500	Liuan	5	8	0	83.93307049	60.12653191	1620.850397	1366.93943	1785.147429	1827.313714	2.841071429	2.724342857	8287.770793	7374.679605	9062	5	29	12302	803.0048788	483.7	331	1288.1	2.663014265	13.20157492	11.57142857	3.142857143	7.357142857	65.64285714	5.205095396	0
341600	Bozhou	5	2	0	14.91697678	16.6189984	109.2520616	75.46018228	2395.517143	2173.762286	3.5648	3.251228571	18503.57066	13523.00478	6397	6	62	12545	869.4100786	523.7	598	1277.19	2.438781745	13.20157492	11.85714286	3.285714286	7.571428571	56.71428571	4.559944811	0
350100	Fuzhou	5	5	0.2	26.36146355	24.33960317	519.1661171	223.8294069	5480.321143	4586.544	2.146014286	1.5324	6618.249312	3583.057888	20417	10	116	30152	1925.946105	774	585	7856.81	10.15091731	9.486520784	16.85714286	8.285714286	12.57142857	78.57142857	8.673343311	0.017313683
350200	Xiamen	5	1	0	33.17743562	37.93874333	478.8998686	170.3709137	9025.992	11074.69029	2.4419	1.741542857	4724.38756	2345.223702	12705	1	51	14106	1022.692312	411	2138	4791.41	11.65793187	9.486520784	16.85714286	11.57142857	14.21428571	73.78571429	9.014094038	0.040594489
350300	Putian	5	1	1	19.85429043	0	119.2187924	49.73997333	1385.377714	853.8325714	2.347414286	1.600171429	3032.962698	1436.625661	5376	6	47	10843	721.6077138	290	675	2242.41	7.732448276	9.486520784	17.42857143	8.714285714	13.07142857	72.71428571	8.279478438	0.030442316
350400	Sanming	5	1	0	18.77207468	19.05437812	197.7127114	92.11166923	1574.223429	1062.673714	3.132142857	2.319657143	5914.146323	2624.424015	5439	12	46	10365	641.982035	258	109	2353.72	9.122945736	9.486520784	16.57142857	5.571428571	11.07142857	76.71428571	7.71057766	0.016814762
350500	Quanzhou	5	2	0.5	33.9022773	21.63390608	481.6352154	185.6853233	5772.06	3725.352	2.225871429	1.675971429	8057.548562	4649.266019	15903	12	130	25633	2164.823141	870	723	8467.97	9.733298851	9.486520784	18.28571429	11	14.64285714	71.21428571	8.931150915	0.033014187
350600	Zhangzhou	5	1	0	19.34803678	11.30033854	95.94090247	62.51806786	2641.988571	1885.68	2.591328571	2.177742857	6860.611361	4536.749759	10356	16	76	17192	1278.987465	514	374	3947.63	7.680214008	9.486520784	19.42857143	9.428571429	14.42857143	76.28571429	9.442633835	0.027952847
350900	Ningde	5	1	0	0	5.605063802	23.26874264	37.30316632	1180.517143	888.6394286	2.782885714	2.2045	4704.190476	2638.123815	5455	11	44	10333	724.0960162	291	210	1942.8	6.67628866	9.486520784	14.85714286	6.428571429	10.64285714	78.42857143	7.672946846	0.084381433
360100	Nanchang	5	13	0.08	361.7483575	299.9671174	730.2795675	486.732133	4447.177714	3306.975429	1.566642857	1.304642857	2510.338061	1931.732811	14143	7	118	27302	762.0474495	524.02	616	5274.67	10.06577993	9.734768908	13.85714286	7.428571429	10.64285714	67.21428571	6.57581328	0.014202139
360200	Jingdezhen	5	1	0	11.39338827	8.156203703	66.64127518	46.23215597	888.408	261.7398346	2.688028571	1.893714286	2396.239865	1082.839222	3147	3	31	7205	237.0109792	162.98	296	846.6	5.194502393	9.734768908	14.14285714	5	9.571428571	75.35714286	6.888525468	0.011154579
360300	Pingxiang	5	2	0	12.2999135	3.122055234	100.2625107	42.13702129	813.1937143	480.0754286	2.5863	1.725471429	2510.022547	1061.266669	4433	6	32	8025	274.8501354	189	481	1009.05	5.338888889	9.734768908	13	6	9.5	77.78571429	7.078264697	0.007101841
360400	Jiujiang	5	4	0	383.5251501	348.2164024	8075.482583	7886.954355	1510.210286	997.8274286	2.272485714	1.7755	4664.371072	2837.624597	10027	11	62	16363	699.035511	480.69	251	2700.19	5.617320934	9.734768908	12.28571429	5.571428571	8.928571429	67.35714286	5.909762493	0.006936102
360500	Xinyu	5	6	0	5.9406737	0	186.9769798	125.2509387	477.9925714	338.6715429	1.607542857	1.404528571	579.3011513	472.8641697	4201	2	14	4402	168.8074271	116.08	354	1027.34	8.850275672	9.734768908	14.85714286	7.428571429	11.14285714	76.07142857	7.680368978	0.018893363
360800	Gian	5	2	0	10.18815761	13.79123267	483.1164411	247.411049	1396.856571	847.1674286	2.617128571	2.149	6583.693195	4122.53099	8028	42	57	15044	699.035511	480.69	188	1742.23	3.624435707	9.734768908	15	7.714285714	11.35714286	73.35714286	7.506641727	0.059340546
360900	Yichun	5	5	0	21.0942176	10.85496149	976.8238347	813.3695129	2007.457714	1122.613714	2.5001	1.849757143	6692.878662	3492.791307	8102	11	40	13832	798.8540999	549.33	290	2180.85	3.970018022	9.734768908	14.71428571	5.857142857	10.28571429	76.64285714	7.330935619	0.030048424
361000	Fuzhou	5	1	0	30.35061616	5.499712575	161.6018435	102.3755283	1301.276571	648	2.9201	2.183628571	7373.865721	3530.610001	5528	23	48	9830	578.2905018	397.66	205	1382.4	3.476336569	9.734768908	14.57142857	7.142857143	10.85714286	72.71428571	7.210644932	0.008350337
361100	Shangrao	5	1	0	5.022793246	8.186168872	323.2774958	173.6405868	1999.126286	898.8222857	2.8658	2.1162	11746.19999	5550.731844	11101	58	147	24271	972.5913786	668.8	282	2212.78	3.308582536	9.734768908	13.71428571	5.571428571	9.642857143	77.64285714	7.129795827	0.016695486
370200	Qingdao	5	4	0.25	77.58581675	47.28219859	370.1307194	288.9377271	7201.131429	9232.981714	2.720642857	2.244957143	14112.34769	8770.242198	30867	47	410	53341	2054.660858	929.05	750	12001.52	12.91805608	15.16236288	4.285714286	-0.571428571	1.857142857	71.35714286	3.92917487	0.072786641
370300	Zibo	5	1	1	84.49862363	0	29.70242223	48.76752473	2429.398286	2613.985714	2.753442857	2.597671429	7390.577748	6324.522158	14452	13	157	24022	1041.296505	470.84	752	5068.35	10.76448475	15.16236288	7.857142857	0.428571429	4.142857143	51.71428571	3.320271253	0.032432842
370400	Zaozhuang	5	1	0	69.31542998	17.26277641	43.378841	28.26377868	1295.305714	1129.556571	2.570542857	2.386171429	5124.97653	4262.068124	9536	3	78	18645	867.0025252	392.03	798	2402.38	6.128051425	15.16236288	9.571428571	1.857142857	5.714285714	57.92857143	4.126488932	0.0160107
370600	Yantai	5	1	0	5.094078807	5.253051917	71.73219977	32.53649642	2126.643429	2503.409143	2.376157143	2.218671429	7630.647932	6518.778728	18097	15	196	31801	1567.871771	708.94	509	7832.58	11.04829746	15.16236288	4	-3	0.5	71	3.563778364	0.033165227
370700	Weifang	5	3	0	70.45284473	73.44809998	200.925293	251.0030842	4082.307429	3537.617143	2.260157143	1.955385714	8974.056486	6616.498966	25432	20	188	40685	2070.694754	936.3	552	6156.78	6.575648831	15.16236288	7.571428571	-1	3.285714286	60.21428571	3.650896383	0.03519303
370800	Jining	5	207	0.02	18.07877529	5.948874694	112.6009058	52.50118484	2940.346286	2304.334286	2.288742857	1.9379	8260.757568	5816.35305	21605	3	164	36430	1852.390493	837.59	707	4930.58	5.886627109	15.16236288	9.285714286	1.428571429	5.357142857	55.5	3.861684177	0.022048904
370900	Taian	5	2	0.5	0	0	49.13909283	38.59040692	1664.665714	1413.519429	2.069971429	1.841414286	4473.514084	3559.489392	13535	12	103	24953	1248.454444	564.51	700	3651.53	6.468494801	15.16236288	8	0.428571429	4.214285714	53.92857143	3.47893147	0.023860757
371100	Rizhao	5	1	0	17.80120319	26.76993612	10.90542914	10.80354757	1844.393143	1685.494286	2.972014286	2.677328571	5696.280741	4242.394054	6200	1	53	9637	645.0049396	291.65	509	2202.17	7.550728613	15.16236288	6	-0.428571429	2.785714286	65.64285714	3.848590229	0.011776874
371300	Linyi	5	2	0	38.07122093	56.10930667	117.7766792	98.06495986	3692.257714	2959.878857	2.325442857	1.957442857	10807.63642	7480.150859	21287	15	188	39595	2336.171843	1056.34	570	4717.8	4.466175663	15.16236288	8.428571429	1.428571429	4.928571429	61.42857143	4.154984159	0.039098973
371400	Dezhou	5	2	0	18.77964483	16.00581641	39.88742562	27.55376187	2761.128	2414.262857	2.580185714	2.3256	7650.217955	5930.736619	13010	2	104	17932	1281.782832	579.58	527	3380.3	5.832326857	15.16236288	8.714285714	0.857142857	4.785714286	48.57142857	3.254431897	0.05261038
371600	Binzhou	5	1	0	0	0	24.14845693	22.36032487	2365.616571	2234.581714	2.800771429	2.716314286	6438.604167	5917.148315	9695	17	110	15718	865.2332677	391.23	406	2640.52	6.749277918	15.16236288	7	0.428571429	3.714285714	56.14285714	3.503065101	0.025774213
410100	Zhengzhou	5	15	0	622.5547835	494.7612213	962.5727153	848.1410952	12685.38686	8372.067429	1.373728571	1.140828571	3903.045708	3092.120802	38049	60	219	79725	1900.858602	988.1	977	10143.3	10.26545896	11.05504645	13	5	9	36.07142857	3.179316962	0.019787355
410200	Kaifeng	5	1	0	22.51582833	61.43238246	109.4599252	90.00748344	1735.899429	1513.404	2.229628571	2.0798	4228.938038	3640.504735	11280	24	105	22474	875.1144401	454.9	747	2002.2	4.401406903	11.05504645	13	3.714285714	8.357142857	47.57142857	4.023628658	0.019192529
410300	Luoyang	5	1	0	18.06048076	102.8890367	610.7399903	648.9941564	1427.497714	1311.505714	1.775228571	1.592657143	4026.682097	3354.730059	17586	50	142	35734	1312.575473	682.3	416	4640.7	6.801553569	11.05504645	12.85714286	3	7.928571429	31.5	2.591775165	0.045178229
410400	Pingdingshan	5	1	0	25.31836023	118.600879	416.0594386	352.855326	1213.935429	1016.202857	1.925757143	1.666628571	3429.484445	2646.61475	11355	24	87	21915	961.683246	499.9	612	2135.2	4.271254251	11.05504645	12	3.857142857	7.928571429	40.92857143	3.367544602	0.026018103
410500	Anyang	5	3	0	399.9599416	31.28994537	87.91843802	87.88184895	1648.419429	1588.201714	1.720942857	1.619985714	2867.006553	2591.692998	13263	21	100	21548	986.6920121	512.9	705	2393.2	4.666016767	11.05504645	12.57142857	2.714285714	7.642857143	36.28571429	2.930954494	0.016431247
410700	Xinxiang	5	2	0	51.85046753	62.51838328	89.72959597	95.0965155	1880.172	1916.737714	1.738942857	1.7014	3283.324642	3162.344435	14298	30	115	26808	1109.812092	576.9	669	2526.5	4.379441844	11.05504645	13.71428571	4.142857143	8.928571429	37.07142857	3.252562814	0.024545306
410800	Jiaozuo	5	3	0	0	5.351463842	51.3416905	46.49237981	1001.021143	845.4548571	1.845128571	1.639542857	2253.093189	1834.401571	8994	32	92	17230	684.8554422	356	847	2371.5	6.661516854	11.05504645	12.14285714	1.571428571	6.857142857	29.85714286	2.291857911	0.016877546
410900	Puyang	5	4	0	4.921857939	17.84662408	25.44610648	57.6359532	1176.427493	1154.041714	1.522614286	1.473514286	1668.188174	1588.258466	7939	21	61	14242	700.053077	363.9	834	1654.4	4.54630393	11.05504645	11.85714286	2.714285714	7.285714286	42.14285714	3.326244747	0.004564729
411000	Xuchang	5	2	0	33.0127849	27.55218476	168.4834235	142.0957798	1750.062857	1720.116	2.058871429	1.875771429	3455.386239	2877.247887	9884	20	101	18011	848.1819227	440.9	861	2830.6	6.420049898	11.05504645	12.85714286	3.142857143	8	49.21428571	4.067975865	0.029283072
411100	Luohe	5	2	0	84.9152972	82.80448758	78.05485051	110.4238574	1281.327429	1234.44	1.916314286	1.809828571	1800.90413	1618.991004	5228	16	47	10659	509.7940792	265	916	1236.6	4.666415094	11.05504645	12.14285714	3	7.571428571	49.07142857	3.945443432	0.015188322
411300	Nanyang	5	9	0.11	759.4236915	703.6752285	26190.2656	26452.52044	1968.114857	1807.133143	2.025271429	1.979857143	7616.058438	7277.916924	17993	35	108	33636	1933.369998	1005	376	3566.7	3.548955224	11.05504645	12.85714286	4	8.428571429	47.57142857	4.042139482	0.040983696
411400	Shangqiu	5	3	0	83.13662783	135.358348	250.4107201	153.9175123	3163.952571	2823.058286	2.794485714	2.645185714	11936.94215	10281.41579	14756	25	79	24336	1404.146032	729.9	714	2389	3.273051103	11.05504645	11.85714286	2.285714286	7.071428571	53.71428571	4.180998062	0.028920658
411500	Xinyang	5	27	0.15	481.485705	505.5720236	5419.653212	5557.091143	1470.265714	1446.937714	2.163942857	2.278985714	5618.461419	6303.472769	9940	26	270	24487	1241.589052	645.4	351	2387.8	3.699721103	11.05504645	11.71428571	3.857142857	7.785714286	57.85714286	4.716712606	0.034614593
411600	Zhoukou	5	7	0	76.49003782	38.50492733	270.0823808	173.2217053	3353.168571	3118.592571	2.711057143	2.583157143	13182.57971	11599.89724	16413	38	140	27661	1685.590838	876.2	828	2687.2	3.066879708	11.05504645	12.42857143	3.285714286	7.857142857	56.07142857	4.592263593	0.026957001
411700	Zhumadian	5	2	0	188.4938482	85.19413099	174.8376165	216.7264	2120.533714	2179.085143	2.252457143	2.191314286	6658.705165	6263.769679	12896	22	79	24380	1346.818245	700.1	506	2370.3	3.385659192	11.05504645	11.28571429	2.857142857	7.071428571	51.92857143	4.042002116	0.051954766
420100	Wuhan	5	9355	0.4	99999	99999	191003.7333	188377.3099	3615.978857	3614.497714	0.597528571	0.611628571	1928.077959	1955.456423	36266	60	354	78447	2369.26129	1060.77	1049	14847.29	13.99670994	12.49329869	14	6	10	57.92857143	5.441515989	0.039039011
420200	Huangshi	5	54	0.74	5488.621992	5921.014341	27372.41866	29298.89517	583.78918	615.830167	1.278828571	1.3705	879.8577068	964.3281359	6070	11	36	12094	547.0360918	244.92	528	1587.33	6.481014209	12.49329869	13.14285714	4.714285714	8.928571429	66.28571429	5.815757787	0.003361774
420300	Shiyan	5	68	0.26	7291.807607	7541.354699	8083.564349	8816.427543	550.2908571	744.1354286	1.181414286	1.291042857	1102.512959	1230.254002	9469	31	58	18245	755.6030944	338.3	136	1747.82	5.166479456	12.49329869	10	2.571428571	6.285714286	45.78571429	3.385960531	0.036818737
420500	Yichang	5	45	0.8	10645.76234	11102.94787	38803.44697	41573.59346	902.5714286	990.9308571	1.448371429	1.4936	1751.416992	1832.449765	10919	19	91	21309	919.0974677	411.5	190	4064.18	9.876500608	12.49329869	14.42857143	5.857142857	10.14285714	59.5	5.639968164	0.025968546
420600	Xiangyang	5	59	0.08	7105.31764	7394.688127	29428.43586	30188.71719	969.5931429	980.8405714	1.321757143	1.400057143	2105.252743	2276.719356	13934	109	84	24194	1253.903568	561.4	275	4309.79	7.676861418	12.49329869	13.42857143	5.285714286	9.357142857	46.28571429	4.173694885	0.071846028
420700	Ezhou	5	223	0.22	9016.445995	10614.39985	17503.00528	18465.11307	415.788	454.8456894	1.026471429	1.096142857	16.60763698	17.80597503	2236	37	20	4486	240.5288124	5.95	647	1005.3	168.9579832	12.49329869	13.14285714	5	9.071428571	62.78571429	5.559225384	0.008252654
420800	Jingmen	5	21	5.95	5382.660107	5103.922523	24960.49315	21001.15052	772.2308571	717.0197028	1.686	1.671485714	1563.37816	1540.850723	7297	14	60	12303	646.8972043	289.63	233	1847.89	6.380174706	12.49329869	13.28571429	5	9.142857143	53.78571429	4.784121326	0.013129706
420900	Xiaogan	5	352	0.49	31041.18115	31242.12916	24559.60114	22701.95019	1047.342054	1040.615595	1.425228571	1.482457143	2028.666697	2148.150737	8781	31	56	14866	1089.515783	487.8	523	1912.9	3.921484215	12.49329869	13.71428571	5	9.357142857	61.07142857	5.506958528	0.02066956
421000	Jingzhou	5	101	0.61	13625.95048	13501.65653	28348.68546	26937.93537	1334.185714	1330.02	1.612857143	1.672114286	2881.93718	3057.873816	12639	39	67	20440	1282.984125	574.42	415	2082.18	3.624838968	12.49329869	13.28571429	5.714285714	9.5	63.07142857	5.739309207	0.019396859
421100	Huanggang	5	73	0.67	42739.61422	43861.35025	18518.66083	18644.54166	1255.361143	1284.012	1.795742857	1.890914286	3789.665682	4168.053889	13400	31	68	20700	1405.113528	629.1	382	2035.2	3.235097759	12.49329869	13.14285714	5	9.071428571	62.78571429	5.559225384	0.05564478
421200	Xianning	5	136	0.51	13189.22863	13720.28998	8205.4084	7533.025325	527.6550482	538.6093257	1.510928571	1.535	1135.90569	1163.58031	6743	49	32	9632	559.9458935	250.7	257	1362.42	5.434463502	12.49329869	14	5.142857143	9.571428571	65.35714286	5.974408344	0.025572543
421300	Suizhou	5	81	0.25	3267.51563	3146.660424	13688.47706	13639.48401	351.1689037	333.7073072	1.236485714	1.2918	754.3999567	797.3047363	4268	12	46	7156	489.3216846	219.08	229	1011.19	4.615619865	12.49329869	12.42857143	4.142857143	8.285714286	58.64285714	4.937331101	0.006083401
422800	Enshi	5	14	0.5	12121.99263	12767.31337	15858.68364	16300.19833	1131.037714	1162.049143	2.246385714	2.301157143	3800.687689	4014.663167	8100	17	35	7671	897.9682768	402.04	145	870.95	2.166326734	12.49329869	12.14285714	1.714285714	6.928571429	80.64285714	6.219041299	0
429004	Xiantao	5	68	0.1	5552.582174	5717.915785	11729.49307	9758.122423	438.8829231	432.1541965	1.374	1.3985	460.7010145	472.1275933	2736	25	23	4047	260.4295619	116.6	541	800.13	6.862178388	12.49329869	13.28571429	5.142857143	9.214285714	62.14285714	5.55273706	0
429005	Qianjiang	5	84	0.12	2035.721322	1870.296869	15690.50491	13935.69822	382.4805046	363.9085116	1.331142857	1.302228571	361.2754312	350.9789846	2546	26	10	1612	213.1680737	95.44	487	755.78	7.918901928	12.49329869	13.57142857	5.142857143	9.357142857	60.78571429	5.48119498	0
429006	Tianmen	5	88	0.22	4205.968907	4108.206753	21974.14544	20428.04079	497.4234251	485.0093674	2.0401	2.044071429	993.7260761	997.6804357	2549	28	15	6411	288.572036	129.2	544	591.15	4.575464396	12.49329869	13.71428571	5.428571429	9.571428571	61.21428571	5.595702678	0
430100	Changsha	5	4	0	855.5601561	1220.441293	4588.13143	2863.703429	14576.71371	21373.67829	2.161228571	1.847542857	7079.745255	5173.514331	29625	5	287	58899	1168.800498	815.47	552	11003.41	13.49333513	12.48672942	14	6.142857143	10.07142857	70	6.605291675	0.06780174
430200	Zhuzhou	5	1	2	544.6910792	510.1557483	393.0231626	274.6720985	2544.372	3463.976571	2.417871429	2.335714286	4512.120515	4156.23693	10620	7	190	25998	576.2950253	402.08	328	2631.54	6.544816952	12.48672942	14.42857143	6.285714286	10.35714286	73.64285714	7.075883208	0.022344639
430300	Xiangtan	5	1	1	137.5581069	240.5146441	321.8700792	217.1897561	3380.616	3207.970286	3.150285714	2.745728571	6687.226142	4462.200445	7526	5	63	14909	410.607339	286.48	551	2161.4	7.544680257	12.48672942	14.57142857	6.714285714	10.64285714	72.21428571	7.064981112	0.035449121
430400	Hengyang	5	2	0	95.95004971	85.62878366	626.5149172	418.6181486	3675.502286	4141.044	3.895814286	3.829314286	35634.70072	33342.06798	17760	10	127	28774	1038.185283	724.34	439	3046.03	4.205248916	12.48672942	14.42857143	7.428571429	10.92857143	71.57142857	7.129306474	0.052314942
430500	Shaoyang	5	2	0	19.92904565	13.50262078	347.784904	196.1378052	2812.181143	3010.885714	3.542671429	3.597814286	25471.79808	26915.83404	12799	11	293	26638	1056.402329	737.05	324	1782.65	2.418628316	12.48672942	13	5.428571429	9.214285714	70.07142857	6.26118972	0.083392638
430600	Yueyang	5	7	0	696.2381889	632.371373	20624.8678	20022.07267	2863.697143	2815.791429	2.495771429	2.392585714	7032.513131	6343.041679	15306	10	242	21880	830.8893482	579.71	346	3411.01	5.883993721	12.48672942	14	5.571428571	9.785714286	66.78571429	6.188753699	0.095355368
430700	Changde	5	2	1	74.00103622	103.6596147	18088.895	18118.86616	2655.828	2841.48	3.158914286	3.059314286	13720.15341	12419.47498	15367	10	85	21533	835.2035345	582.72	299	3394.2	5.824752883	12.48672942	12.71428571	4.857142857	8.785714286	71.64285714	6.228558751	0.057744773
431200	Huaihua	5	1	0	45.92430328	16.12914674	367.62847	121.5355731	2288.180571	2350.897714	3.214842857	3.2226	12398.89469	12495.44869	11607	14	398	23556	713.7183417	497.96	165	1513.27	3.038938871	12.48672942	12.14285714	5.142857143	8.642857143	74.64285714	6.430231107	0.01236592
431300	Loudi	5	3	0	28.65679553	8.027195763	146.4807881	101.4797274	2131.642286	2246.060571	2.950928571	2.7648	7519.057625	6242.072404	9548	5	86	17707	563.5387934	393.18	481	1540.4	3.917798464	12.48672942	13.28571429	4.428571429	8.857142857	71.85714286	6.275828159	0.021981977
440100	Guangzhou	5	11	0.64	377.6478764	216.9585512	4583.702579	3089.630713	32261.55943	38348.68629	1.6173	1.285857143	7511.020773	5392.065501	49747	8	243	81747	4820.022008	1490.44	1708	22859.35	15.3373165	8.263458892	20.85714286	13.71428571	17.28571429	56	8.239800224	0.041543936
440200	Shaoguan	5	2	0	42.56378838	13.29444171	842.6372822	472.8058994	1582.554857	2101.001143	3.025771429	2.988142857	6178.02292	5949.872153	5079	1	54	12546	969.4115812	299.76	154	1343.91	4.483286629	8.263458892	17.14285714	8.142857143	12.64285714	75.42857143	8.363424445	0.033648444
440300	Shenzhen	5	16	0.06	447.5831123	401.0582439	9455.412701	5742.763534	31971.024	38974.09886	1.360442857	1.0063	5077.663347	3563.375707	33299	1	135	39899	4212.749167	1302.66	5304	24221.98	18.59424562	8.263458892	20	14.28571429	17.14285714	65.5	9.555564364	0.06799635
440400	Zhuhai	5	7	0	83.6583372	44.0087404	443.6027915	316.0584134	5845.932	7512.680571	2.0899	1.636114286	1528.785421	971.1132971	6427	1	43	8335	611.5740063	189.11	924	2914.74	15.41293427	8.263458892	18.42857143	13	15.71428571	69	9.236250922	0.04144049
440600	Foshan	5	2	0	54.14643036	71.04142374	2320.405888	1086.597606	20059.90457	19659.76457	1.7031	1.314514286	4340.974774	2943.246463	18134	1	110	32646	2556.671049	790.57	1869	9935.88	12.56799524	8.263458892	21.42857143	15.14285714	18.28571429	53.92857143	8.422204505	0.017725883
440700	Jiangmen	5	1	0	0	5.499712575	231.9010772	211.0743382	3692.350286	3551.549143	2.313985714	2.033085714	4650.922298	3511.929296	9859	1	44	16605	1487.039075	459.82	466	2900.41	6.307707364	8.263458892	21.28571429	14.42857143	17.85714286	60.35714286	9.189034815	0.041675539
440900	Maoming	5	1	0	64.72318891	31.97599004	175.97787	132.0833128	2287.254857	2526.783429	3.094528571	3.085614286	13937.54332	13813.85222	13362	1	71	20383	2041.663062	631.32	508	3092.18	4.89795983	8.263458892	21	13.85714286	17.42857143	73.35714286	10.88630457	0.036219563
441200	Zhaoqing	5	1	1	0	2.626525958	83.08584473	42.26886803	1933.956	1329.418286	1.916742857	1.631957143	2822.648569	2123.126866	7620	1	54	12678	1342.642801	415.17	264	2201.8	5.303369704	8.263458892	20.14285714	13.42857143	16.78571429	69.92857143	9.985441373	0.027005081
441300	Huizhou	5	6	0	25.91198601	94.93312648	2133.102761	1291.76092	8755.405714	11019.42514	1.651585714	1.485542857	2518.962445	2133.586212	12582	1	72	15550	1562.002247	483	412	4103.05	8.494927536	8.263458892	19.85714286	11.57142857	15.71428571	69.92857143	9.360548295	0.047682872
441400	Meizhou	5	2	0	5.622727481	0	61.57716154	51.70411134	1205.835429	1480.402286	2.947528571	3.0196	8345.464288	8969.13843	9548	1	42	11811	1416.086013	437.88	267	1110.21	2.535420663	8.263458892	19	7.571428571	13.28571429	75.57142857	8.719537949	0.007311596
441600	Heyuan	5	1	0	0	0	408.9147959	286.2916449	1152.051429	1578.296571	2.470457143	2.445242857	3659.419327	3568.303223	5742	1	52	7922	1000.554607	309.39	187	1006	3.25155952	8.263458892	17.85714286	9.714285714	13.78571429	72.5	8.626967484	0.014037376
441900	Dongguan	5	20	0.3	174.9606314	142.5777459	17423.37426	6003.337178	32821.70914	40650.52114	1.5502	1.157928571	3954.750878	2671.516212	17506	1	97	29046	2714.00316	839.22	3335	8278.59	9.864624294	8.263458892	20.85714286	14.14285714	17.5	56.35714286	8.399243619	0.032683619
442000	Zhongshan	5	2	0	18.91243785	35.44437955	2040.724875	996.2857394	9684.082286	10150.50343	1.255557143	1.019071429	1161.741578	917.0755017	8115	1	59	15140	1070.440464	331	1734	3632.7	10.97492447	8.263458892	20.85714286	14.42857143	17.64285714	60.5	9.09389055	0.073498306
450100	Nanning	5	7	0.14	47.82630299	49.07758538	580.1963354	386.7768442	6064.169143	6278.148	2.213271429	1.941342857	6389.198286	4867.985637	23412	1	115	35623	1394.408663	698.61	309	3703.39	5.30108358	10.026516	20.28571429	14.28571429	17.28571429	66.92857143	9.847822462	0.037767083
450200	Liuzhou	5	2	0	13.26384569	8.407595703	210.9216736	74.54450976	2641.155429	2513.823429	2.881285714	2.433728571	6996.995294	4472.39326	10330	2	64	17890	782.9614322	392.27	196	2476.94	6.314375303	10.026516	17.42857143	11.28571429	14.35714286	66.28571429	8.169037954	0.037814041
450500	Beihai	5	4	0	0	0	14.97406831	10.71522918	840.6411429	837.54	2.233357143	2.099757143	1516.963353	1327.251871	3514	2	25	5793	324.4857879	162.57	386	985	6.058928462	10.026516	19.57142857	14.42857143	17	72.92857143	10.54860265	0.01981779
450600	Fangchenggang	5	2	0	0	0	38.87491831	24.74776032	710.7171429	521.5338783	2.291	2.029885714	907.8216445	699.1977781	2042	1	14	2635	183.3104187	91.84	134	670	7.295296167	10.026516	20	14.85714286	17.42857143	69	10.23969836	0.010908434
450900	Yulin	5	2	0	7.534189869	10.90038238	78.84561559	19.59312032	2170.892571	1963.069714	2.872285714	2.561357143	10088.83288	7392.75588	9116	2	47	15348	1139.143316	570.72	436	1550	2.715867676	10.026516	20	12	16	68.21428571	9.29029716	0.048533943
451200	Hechi	5	3	1.33	5.094078807	7.731959988	36.05093766	22.75618053	1184.266286	960.256634	3.381528571	2.914842857	10227.25084	6413.275216	6286	1	34	11679	693.9608707	347.68	113	657.18	1.890186378	10.026516	17.57142857	10.28571429	13.92857143	72.85714286	8.745940789	0.045455424
460100	Haikou	5	10	0	0	5.605063802	55.86895447	38.64024373	3459.486857	4234.68	1.678114286	1.557442857	884.8806071	784.2919213	12417	1	123	12860	998.410149	165.23	4050	1510.51	9.141862858	8.213632802	21.57142857	15.71428571	18.64285714	75.21428571	11.99775677	0.030441344
500000	Chongqing	5	38	0.24	532.8791248	444.6742829	29990.7187	31227.01725	8110.738286	9599.240571	1.8767	1.877157143	20261.99704	20271.26179	68549	42	749	150500	6633.6	3102	350	20363	6.564474533	14.47119924	11.81954887	5.026315789	8.422932331	68.42481203	5.811943498	0
510100	Chengdu	5	8	0	166.5467273	114.868796	4919.014717	1315.473462	17677.81029	21829.40743	1.860057143	1.622071429	10307.47463	8124.49531	58159	3	888	127445	3484.656049	1604.5	1015	15342.77	9.562337177	14.98887978	14.14285714	6.714285714	10.42857143	48.78571429	4.708730814	0.02035335
510400	Panzhihua	5	3	0	0	0	25.91135516	76.08881994	612.3092916	518.5680235	2.787428571	2.4438	2007.328513	1423.581912	3966	1	24	9005	268.4564252	123.61	154	1173.52	9.493730281	14.98887978	22.14285714	4.142857143	13.14285714	58.85714286	6.731332572	0.043300916
510500	Luzhou	5	5	0	4.921857939	1.99284148	64.44940188	227.7595754	2469.852	2291.698286	2.807185714	2.598828571	7150.681487	5805.759964	9237	2	140	20052	937.6102896	431.72	350	1694.97	3.926086352	14.98887978	13.85714286	8.571428571	11.21428571	59	5.983581898	0.061531649
510600	Deyang	5	1	0	0	5.351463842	72.31920164	306.5670248	2010.188571	2850.320571	2.285385714	2.325242857	3471.771227	3612.940728	8953	1	85	15571	767.0804093	353.2	611	2213.9	6.268120045	14.98887978	14	5.571428571	9.785714286	48	4.447959877	0.00627847
510900	Suining	5	7	0	25.85394821	8.923312041	87.56831867	410.7385708	893.670659	1675.218857	2.222671429	2.799528571	2987.370092	5318.815214	6546	1	72	13655	702.7733568	323.59	668	1221.39	3.774498594	14.98887978	14.42857143	7.571428571	11	45.85714286	4.588457267	0.019068546
511000	Neijiang	5	1	0	5.622727481	2.626525958	90.52004556	398.7496642	1971.401143	2029.026857	2.682185714	2.5597	5486.785919	4854.261249	5507	1	72	16080	815.229256	375.37	779	1411.75	3.760955857	14.98887978	14.14285714	8	11.07142857	49.42857143	4.968081696	0.057265898
511300	Nanchong	5	3	0.33	14.35615497	16.07237063	279.2028321	1381.505026	2024.583429	2288.828571	3.079928571	2.843128571	13963.32765	11019.14748	13077	2	112	29686	1393.840702	641.79	495	2006.93	3.127082067	14.98887978	13.71428571	6.142857143	9.928571429	52.5	4.909286557	0.041794103
511500	Yibin	5	1	0	5.455553378	0	35.37687906	55.97272858	2273.184	2400.469714	3.262642857	3.173857143	11831.66845	10826.46922	9022	1	172	24117	983.8262327	453	335	2026.37	4.473222958	14.98887978	13.28571429	6.571428571	9.928571429	54.71428571	5.116344902	0.057134554
511700	Dazhou	5	5	0.2	1.616226614	24.36010565	266.8022987	821.5247705	1826.017714	2085.125143	2.6455	2.759357143	8016.78347	8983.543655	6937	1	398	28848	1235.646656	568.95	343	1690.2	2.970735566	14.98887978	11.71428571	5.857142857	8.785714286	66.57142857	5.787653795	0.00986825
513300	Ganzi	5	25	0.4	0	0	0	5.605694647	353.8804601	486.4091468	1.820214286	1.822457143	732.324478	733.9688204	1690	1	44	3576	257.6408521	118.63	7	291.2	2.454691056	14.98887978	-0.714285714	-11	-5.857142857	77.35714286	2.480253799	0
513400	Liangshan	5	3	0	4.828492779	0	18.44561205	65.6278216	2537.938286	2376.493714	3.330242857	3.068314286	13475.69941	10370.43997	5121	1	70	26462	1047.286282	482.22	74	1533.19	3.179440919	14.98887978	13.57142857	2.285714286	7.928571429	77.42857143	6.37071265	0
520100	Guiyang	5	2	0	37.88385976	16.80288992	182.5888173	91.27327531	9964.249714	4918.181143	1.923857143	1.460585714	3342.79251	2103.357988	16858	15	185	31366	821.8333482	488.19	487	3798.45	7.780679653	11.34059077	10.85714286	3.714285714	7.285714286	78.21428571	6.173284742	0.108558416
520300	Zunyi	5	4	0	16.48399743	28.33033289	142.0304873	90.35507943	5330.679429	2606.163429	3.365357143	2.386557143	18149.80907	6820.003883	14432	18	193	36986	1055.628009	627.07	199	3000.23	4.784521664	11.34059077	10.14285714	4.857142857	7.5	81.42857143	6.516831311	0.046556061
530100	Kunming	5	6	0	11.07828086	5.499712575	476.1055377	244.2284326	10585.82057	11618.54743	2.114057143	1.842785714	5617.527003	4282.856112	27317	35	308	53072	1428.506441	678.3	295	5206.9	7.676396875	10.02930477	15.71428571	7.142857143	11.42857143	66.5	6.835499643	0.02790247
530600	Zhaotong	5	6	0	0	0	51.08714427	19.22060596	3570.387429	2945.576571	4.207357143	3.765171429	37196.88004	23903.8414	7676	16	297	24506	1166.097621	553.7	234	889.54	1.606537836	10.02930477	6.857142857	-0.142857143	3.357142857	79.35714286	4.83464629	0.01771144
532500	Honghe	5	1	0	4.921857939	0	41.31250599	8.451439479	2015.326286	1973.345143	3.6342	3.489728571	17848.85847	15447.8236	3808	19	68	7615	992.5624143	471.3	136	1593.77	3.38164651	10.02930477	13.85714286	6.428571429	10.14285714	73.71428571	6.987331506	0
610100	Xian	5	6	0	169.9495088	82.97860099	339.623338	346.1163171	4675.968	5499.066857	1.045471429	0.949757143	2735.700443	2485.995593	30820	22	329	58219	2125.944115	961.67	837	8349.86	8.682666611	11.16020704	12.42857143	4.142857143	8.285714286	23.28571429	1.960499317	0.033240323
610500	Weinan	5	1	0	11.96241107	0	49.02932568	73.17778258	1290.075429	1383.665143	1.849171429	1.850657143	3420.591873	3425.677671	9605	12	155	20433	1189.986646	538.29	405	1767.71	3.283936168	11.16020704	10.57142857	1.142857143	5.857142857	26.28571429	1.890082916	0.045209363
610700	Hanzhong	5	5	0	0	0	53.46101653	38.61469448	630.9668571	599.3537143	2.640871429	2.6234	4837.788273	4753.999287	6990	13	80	17488	762.5296658	344.93	126	1471.88	4.267184646	11.16020704	9.714285714	2	5.857142857	36.35714286	2.614272294	0.012059257
610900	Ankang	5	3	0	55.31791077	59.89217275	7654.889256	7796.267136	757.6971429	666.7457143	3.404985714	2.952642857	8013.299613	5097.548592	8577	11	48	10358	588.261804	266.1	112	1133.77	4.260691469	11.16020704	11.28571429	1.142857143	6.214285714	48.71428571	3.585745204	0.02181054
620100	Lanzhou	5	1	0	30.37301118	2.626525958	260.6603852	106.3195755	4349.329714	3021.855429	1.772485714	1.498742857	2209.168058	1680.133313	13692	12	127	25382	634.2488917	375.36	251	2732.9	7.280743819	11.31673915	2.571428571	-6.428571429	-1.928571429	32.42857143	1.375502653	0.022773883
640100	Yinchuan	5	1	1	0	11.24419327	87.4800003	21.42068024	2329.884	2273.693143	2.063457143	1.972357143	1752.088885	1599.528222	8990	141	70	15726	619.1350172	222.54	169	1901.48	8.544441449	8.99255055	2.571428571	-4.142857143	-0.785714286	26.28571429	1.207396275	0.005485887
640300	Wuzhong	5	3	0	2.994939831	0	8.49275987	16.96627895	993.8595484	997.9959541	2.037628571	2.118528571	1077.05054	1167.805473	2647	15	50	5783	390.5552876	140.38	63	534.53	3.807736145	8.99255055	2.857142857	-5.142857143	-1.142857143	28.64285714	1.283426718	0.012696834
650400	Turfan	5	2	0	0	0	2.807263242	0	260.5807742	257.0856923	1.0476	1.304842857	180.569734	233.5415249	1590	1	22	2918	157.8412327	63.34	9	310.59	4.90353647	7.155828221	-4.714285714	-11	-7.857142857	68.35714286	1.893667699	0
654000	Yili	5	4	0	0	0	5.404139454	8.408541974	250.4293953	264.897403	0.663985714	0.854257143	890.1594471	1076.717166	9800	1	105	24900	1141.944189	458.25	48	939.9	2.05106383	7.155828221	0.142857143	-5.571428571	-2.714285714	79.14285714	3.176612198	0
810000	Hongkong	5	15	1.8	26.46555309	2.907567706	14.99772502	14.95356582	278.3584918	898.3842902	1.562085714	1.494057143	3552.724072	3319.074843	14651	10	179	28929	207.9	745	6763	25416.4	34.11597315	16.88	18.54761905	12.73809524	15.64285714	70.79365079	9.435422762	0
110000	Beijing	6	17	0.24	413.3187295	525.8981866	2120.547986	2012.785982	21698.352	20642.87314	2.333377778	2.059971429	22213.59207	16899.73612	94417	20	656	113700	14588.8	2154	1167	30300	14.06685237	11.25445595	9.71528	2.31944	6.01736	42.86111	3.114490101	0
120000	Tianjin	6	5	0	170.5696301	153.1901472	1962.400338	1110.747639	12542.328	7997.338286	2.559277778	1.935428571	20160.13533	10803.36813	41127	4	426	60158	7096.4	1559.6	1085	18810	12.06078482	10.91918087	10.13194	2.61111	6.37153	49.26736	3.663929103	0
130100	Shijiazhuang	6	1	0	47.38691898	88.16194445	379.4208682	181.1460732	6974.244	4575.852	2.535888889	2.061171429	12818.58052	7973.936305	34487	2	235	46036	1914.808919	1015.12	617	5586.6	5.503388762	12.68677209	12.55556	4.44444	8.5	47.66667	4.068854439	0.011572731
130200	Tangshan	6	1	0	15.02674392	0	65.26413907	42.09286209	4582.908	2915.490857	2.890622222	2.311871429	14122.01662	7916.777555	18690	1	173	33458	1479.529044	784.36	548	6955	8.867101841	12.68677209	9.33333	1.44444	5.38889	49.66667	3.46303672	0.005900824
130400	Handan	6	1	0	43.03976144	80.998061	590.5021457	434.617972	4812.768	3448.887429	2.917877778	2.542157143	17563.56001	12062.55066	20836	1	214	35057	1790.615701	949.28	726	3454.6	3.639179167	12.68677209	13.66667	4.77778	9.22222	53.16667	4.753081825	0.015948226
130700	Zhangjiakou	6	7	0	14.9822693	13.09667159	17.73685693	34.10351707	2060.784	1463.091429	2.818566667	2.323928571	7413.290858	4520.562148	9401	1	100	18554	834.7014093	442.51	114	1536.6	3.472463899	12.68677209	5.55556	-4.88889	0.33333	51.44444	2.552822649	0.020202001
140700	Jinzhong	6	1	0	7.606106276	1668.652412	63.65579803	6595.136027	4164.624	5468.934857	2.616244444	2.153014286	4605.566149	2898.042318	7129	3	106	11656	493.8110206	336.56	189	1447.6	4.301164725	10.32446442	10.66667	2.33333	6.5	53.77778	4.033053953	0.029381198
210600	Dandong	6	1	3	7.847404746	2.745440368	10.87514855	13.50230536	1090.116	580.4520538	4.250388889	2.902457143	16796.77707	4363.416192	5659	1	44	11486	536.0175565	239.5	160	816.7	3.410020877	14.97594002	4.55556	-1.44444	1.55556	73.05556	3.941132502	0.035060424
220500	Tonghua	6	2	0	5.428742437	10.85559234	12.94747659	4.865712677	978.7092867	602.2409268	2.967877778	2.234471429	4512.538569	2167.237948	6007	10	66	10019	426.94938	232	145	812	3.5	12.37090155	-1	-8.44444	-4.72222	86.44444	3.007921388	0.010707734
230100	Harbin	6	1	0	36.96755642	24.60329666	112.081089	72.93459159	3116.844	2665.918286	1.442177778	1.361071429	4511.18576	4159.744641	22000	24	310	70500	1797.576262	1066.5	200	6300.5	5.907641819	12.21482583	-3.22222	-13	-8.11111	92.44444	2.513395813	0.043050311
310000	Shanghai	6	3	0.33	516.127018	295.114337	14268.54439	5150.755244	29480.796	18986.16857	3.170655556	2.415385714	57747.18619	27134.46747	67907	110	363	115916	15283.4	2424	3631	32680	13.48184818	14.95195452	15.59722	9.72222	12.65972	68.22569	7.572700961	0
340200	Wuhu	6	1	0	223.4783413	195.6545774	576.4286096	410.5363847	3777.624	2143.398857	3.597044444	2.7124	13676.53671	5646.507833	8702	7	83	17741	622.2167223	374.8	672	3278.53	8.747411953	13.20157492	16.11111	9.66667	12.88889	76.44444	8.606389244	0
340500	Maanshan	6	1	0	67.73610784	12.04032051	137.4906064	74.17609591	3024.036	1421.202857	3.833533333	2.584628571	10802.91814	3098.479581	4756	4	62	7610	387.9723799	233.7	753	1918.1	8.207531023	13.20157492	15.33333	8.88889	12.11111	72.22222	7.747323529	0
350100	Fuzhou	6	1	0	72.70717174	26.36146355	1588.858951	519.1661171	9132.3045	5480.321143	2.965633333	2.146014286	15021.0106	6618.249312	20417	10	116	30152	1925.946105	774	585	7856.81	10.15091731	9.486520784	23.11111	13	18.05556	76.5	11.78502228	0.017313683
350300	Putian	6	1	0	0	19.85429043	551.256921	119.2187924	2891.664	1385.377714	3.334733333	2.347414286	8140.560027	3032.962698	5376	6	47	10843	721.6077138	290	675	2242.41	7.732448276	9.486520784	23.44444	14.22222	18.83333	71.27778	11.49862976	0.030442316
350500	Quanzhou	6	1	0	34.87030998	33.9022773	2851.346108	481.6352154	13307.832	5772.06	3.1449	2.225871429	20199.09765	8057.548562	15903	12	130	25633	2164.823141	870	723	8467.97	9.733298851	9.486520784	24.33333	15.77778	20.05556	69.5	12.04746067	0.033014187
360100	Nanchang	6	1	0	468.2369996	361.7483575	1571.129349	730.2795675	7695.252	4447.177714	2.250911111	1.566642857	4976.295225	2510.338061	14143	7	118	27302	762.0474495	524.02	616	5274.67	10.06577993	9.734768908	18.33333	12	15.16667	80.27778	10.3945242	0.014202139
370200	Qingdao	6	1	0	62.5628579	77.58581675	917.7899275	370.1307194	9306.036	7201.131429	3.497966667	2.720642857	30703.41686	14112.34769	30867	47	410	53341	2054.660858	929.05	750	12001.52	12.91805608	15.16236288	6.66667	-0.66667	3	74.11111	4.408146523	0.072786641
370300	Zibo	6	1	0	19.30703181	84.49862363	82.17711156	29.70242223	3918.708	2429.398286	3.408444444	2.753442857	14227.93803	7390.577748	14452	13	157	24022	1041.296505	470.84	752	5068.35	10.76448475	15.16236288	10.77778	3.77778	7.27778	56.88889	4.487807623	0.032432842
370800	Jining	6	4	0	32.69610037	18.07877529	124.4384094	112.6009058	4019.4	2940.346286	2.723688889	2.288742857	12761.87653	8260.757568	21605	3	164	36430	1852.390493	837.59	707	4930.58	5.886627109	15.16236288	13	5.33333	9.16667	60.61111	5.399430039	0.022048904
370900	Taian	6	1	0	5.039195234	0	41.76923826	49.13909283	2406.06	1664.665714	2.458066667	2.069971429	6594.721038	4473.514084	13535	12	103	24953	1248.454444	564.51	700	3651.53	6.468494801	15.16236288	11.22222	3.44444	7.33333	60.88889	4.820687522	0.023860757
411300	Nanyang	6	1	0	996.8818883	759.4236915	29297.30481	26190.2656	2776.68	1968.114857	2.399977778	2.025271429	11078.04608	7616.058438	17993	35	108	33636	1933.369998	1005	376	3566.7	3.548955224	11.05504645	15.55556	7.22222	11.38889	68.5	7.023581338	0.040983696
411500	Xinyang	6	4	0	745.243227	481.485705	7012.108615	5419.653212	2276.388	1470.265714	2.502188889	2.163942857	7879.81077	5618.461419	9940	26	270	24487	1241.589052	645.4	351	2387.8	3.699721103	11.05504645	15.66667	8	11.83333	71.77778	7.567299874	0.034614593
420100	Wuhan	6	3776	0.21	99999	99999	231285.3958	191003.7333	3399.552	3615.978857	0.602766667	0.597528571	1938.203914	1928.077959	36266	60	354	78447	2369.26129	1060.77	1049	14847.29	13.99670994	12.49329869	18	11.77778	14.88889	71.88889	9.152157824	0.039039011
420200	Huangshi	6	40	0.02	6485.778299	5488.621992	30768.9498	27372.41866	574.668	583.78918	1.228033333	1.278828571	836.281233	879.8577068	6070	11	36	12094	547.0360918	244.92	528	1587.33	6.481014209	12.49329869	17.88889	10.66667	14.27778	78.33333	9.606969108	0.003361774
420300	Shiyan	6	18	0	8861.263007	7291.807607	9329.360589	8083.564349	548.568	550.2908571	1.218477778	1.181414286	1144.142645	1102.512959	9469	31	58	18245	755.6030944	338.3	136	1747.82	5.166479456	12.49329869	14.33333	6.77778	10.55556	68.94444	6.708018972	0.036818737
420500	Yichang	6	36	0	13207.16515	10645.76234	45040.10053	38803.44697	944.676	902.5714286	1.476277778	1.448371429	1800.981005	1751.416992	10919	19	91	21309	919.0974677	411.5	190	4064.18	9.876500608	12.49329869	16.44444	9.88889	13.16667	75	8.590185164	0.025968546
420600	Xiangyang	6	5	0	8039.581787	7105.31764	31514.13436	29428.43586	864.9	969.5931429	1.328822222	1.321757143	2120.179186	2105.252743	13934	109	84	24194	1253.903568	561.4	275	4309.79	7.676861418	12.49329869	17	8.66667	12.83333	67.33333	7.554571356	0.071846028
420700	Ezhou	6	48	0.06	10442.27108	9016.445995	19945.17353	17503.00528	376.3245789	415.788	0.980988889	1.026471429	15.86919976	16.60763698	2236	37	20	4486	240.5288124	5.95	647	1005.3	168.9579832	12.49329869	17.66667	12.33333	15	76.88889	9.855217896	0.008252654
420800	Jingmen	6	125	0.02	6427.652809	5382.660107	38564.40219	24960.49315	765.576	772.2308571	1.6724	1.686	1542.260145	1563.37816	7297	14	60	12303	646.8972043	289.63	233	1847.89	6.380174706	12.49329869	16.44444	9.66667	13.05556	74.27778	8.449203278	0.013129706
420900	Xiaogan	6	172	0	37507.34457	31041.18115	33569.41599	24559.60114	1019.16	1047.342054	1.438433333	1.425228571	2055.632404	2028.666697	8781	31	56	14866	1089.515783	487.8	523	1912.9	3.921484215	12.49329869	17.88889	10.33333	14.11111	72.38889	8.787668989	0.02066956
421000	Jingzhou	6	62	0.02	16042.20832	13625.95048	42542.65001	28348.68546	1337.148	1334.185714	1.615111111	1.612857143	2888.440301	2881.93718	12639	39	67	20440	1282.984125	574.42	415	2082.18	3.624838968	12.49329869	16.88889	9.55556	13.22222	77.55556	8.913438574	0.019396859
421100	Huanggang	6	49	0.04	47261.80556	42739.61422	23208.3051	18518.66083	1226.808	1255.361143	1.786622222	1.795742857	3755.25867	3789.665682	13400	31	68	20700	1405.113528	629.1	382	2035.2	3.235097759	12.49329869	17.66667	12.33333	15	76.88889	9.855217896	0.05564478
421200	Xianning	6	70	0	16288.92638	13189.22863	9527.175182	8205.4084	570.8475	527.6550482	1.532455556	1.510928571	1160.623409	1135.90569	6743	49	32	9632	559.9458935	250.7	257	1362.42	5.434463502	12.49329869	17.66667	12	14.83333	78.44444	9.952961414	0.025572543
421300	Suizhou	6	20	0	3518.674848	3267.51563	16236.37568	13688.47706	335.187927	351.1689037	1.272766667	1.236485714	782.2728767	754.3999567	4268	12	46	7156	489.3216846	219.08	229	1011.19	4.615619865	12.49329869	16.77778	9.44444	13.11111	71.83333	8.199271197	0.006083401
422800	Enshi	6	7	0	15041.67005	12121.99263	18607.01581	15858.68364	1200.348	1131.037714	2.2624	2.246385714	3862.042958	3800.687689	8100	17	35	7671	897.9682768	402.04	145	870.95	2.166326734	12.49329869	15.55556	7.88889	11.72222	88.16667	9.230786545	0
429004	Xiantao	6	7	0	6658.510468	5552.582174	18417.6066	11729.49307	411.0443697	438.8829231	1.346711111	1.374	448.298984	460.7010145	2736	25	23	4047	260.4295619	116.6	541	800.13	6.862178388	12.49329869	17.33333	11.11111	14.22222	77.27778	9.445298061	0
429005	Qianjiang	6	10	0	2426.028694	2035.721322	21902.62615	15690.50491	373.5803406	382.4805046	1.332188889	1.331142857	361.6535346	361.2754312	2546	26	10	1612	213.1680737	95.44	487	755.78	7.918901928	12.49329869	17	10.44444	13.72222	76.77778	9.10036946	0
429006	Tianmen	6	19	0	5325.214353	4205.968907	30242.97528	21974.14544	508.5227238	497.4234251	2.052388889	2.0401	1006.013209	993.7260761	2549	28	15	6411	288.572036	129.2	544	591.15	4.575464396	12.49329869	17.22222	10.55556	13.88889	75.33333	9.021162747	0
429021	Shennongjia	6	1	0	183.2218709	151.4029615	2498.595818	2985.870163	36.70287805	52.08102439	1.876766667	1.770928571	50.16844353	45.13004081	234	9	13	260	17.15350802	7.68	23	28.59	3.72265625	12.49329869	13.55556	5.22222	9.38889	77.05556	6.962362505	0
430200	Zhuzhou	6	2	0	809.6503622	544.6910792	2513.668614	393.0231626	5139.612	2544.372	3.449911111	2.417871429	12664.55195	4512.120515	10620	7	190	25998	576.2950253	402.08	328	2631.54	6.544816952	12.48672942	18.88889	13	15.94444	85.11111	11.55265822	0.022344639
430300	Xiangtan	6	1	0	91.59721457	137.5581069	1032.170134	321.8700792	5304.24	3380.616	3.715877778	3.150285714	11772.79339	6687.226142	7526	5	63	14909	410.607339	286.48	551	2161.4	7.544680257	12.48672942	18.44444	12.33333	15.38889	85.11111	11.17022012	0.035449121
430700	Changde	6	2	0	95.71569054	74.00103622	21061.83787	18088.895	4016.628	2655.828	3.593033333	3.158914286	21178.46473	13720.15341	15367	10	85	21533	835.2035345	582.72	299	3394.2	5.824752883	12.48672942	15	10.11111	12.55556	85.55556	9.435002372	0.057744773
430900	Yiyang	6	1	0	40.13377085	38.29832537	1664.771134	553.9134121	5024.808	2763.997714	3.944388889	2.949828571	22794.9676	8431.540322	10996	5	82	17648	632.6231056	441.38	339	1758.38	3.983823463	12.48672942	16.11111	11.22222	13.66667	86.66667	10.23741903	0.034137557
431100	Yongzhou	6	1	0	29.9837794	23.41257545	1933.184297	443.2564572	4068.864	2611.902857	4.485633333	3.8941	48378.19016	26776.26237	12477	11	128	25998	781.4410335	545.21	231	1805.65	3.311843143	12.48672942	21.55556	14	17.77778	79.88889	12.10526676	0.065439125
440100	Guangzhou	6	7	0.14	506.0921559	377.6478764	16462.19351	4583.702579	54533.808	32261.55943	2.264588889	1.6173	14348.71322	7511.020773	49747	8	243	81747	4820.022008	1490.44	1708	22859.35	15.3373165	8.263458892	28	21.55556	24.77778	57.5	13.07489464	0.041543936
440300	Shenzhen	6	1	1	640.150331	447.5831123	31852.40295	9455.412701	56908.584	31971.024	2.233533333	1.360442857	12157.44405	5077.663347	33299	1	135	39899	4212.749167	1302.66	5304	24221.98	18.59424562	8.263458892	25.22222	19.77778	22.5	72.55556	14.49206839	0.06799635
441200	Zhaoqing	6	1	0	5.123728554	0	611.1390002	83.08584473	5840.28	1933.956	2.750744444	1.916742857	6499.18796	2822.648569	7620	1	54	12678	1342.642801	415.17	264	2201.8	5.303369704	8.263458892	26.66667	19.44444	23.05556	68.83333	14.19333632	0.027005081
441700	Yangjiang	6	1	0	14.69838875	0	108.2726737	81.72447976	2463.228	1295.444571	4.133722222	3.539657143	15949.44702	8805.346376	5201	1	51	10119	826.4705888	255.56	310	1350.31	5.283729848	8.263458892	24.11111	18.66667	21.38889	78.55556	14.71652061	0.040242651
441900	Dongguan	6	6	0	416.863136	174.9606314	53853.79903	17423.37426	52032.6	32821.70914	2.221111111	1.5502	7735.566509	3954.750878	17506	1	97	29046	2714.00316	839.22	3335	8278.59	9.864624294	8.263458892	27.66667	21	24.33333	57.88889	12.83676694	0.032683619
450100	Nanning	6	1	0	43.11104701	47.82630299	1904.121553	580.1963354	13565.7	6064.169143	2.990922222	2.213271429	13905.15437	6389.198286	23412	1	115	35623	1394.408663	698.61	309	3703.39	5.30108358	10.026516	26.11111	19	22.55556	72.72222	14.57176608	0.037767083
450300	Guilin	6	1	0	112.9396699	88.55464589	1791.964131	410.7152295	5702.688	2583.483429	3.558588889	2.867028571	17421.97021	8724.819214	11614	2	66	15738	990.3233595	496.16	176	2074	4.180103193	10.026516	23	15.44444	19.22222	77.5	12.79261588	0.055613586
451200	Hechi	6	4	0	17.81192757	5.094078807	64.01916514	36.05093766	2727.468	1184.266286	4.079811111	3.381528571	20559.81307	10227.25084	6286	1	34	11679	693.9608707	347.68	113	657.18	1.890186378	10.026516	22.55556	15.33333	18.94444	81.05556	13.16209926	0.045455424
500000	Chongqing	6	9	0	595.6911668	532.8791248	37102.52838	29990.7187	17371.26	8110.738286	2.6726	1.8767	44909.39721	20261.99704	68549	42	749	150500	6633.6	3102	350	20363	6.564474533	14.47119924	16	10.56725	13.28363	81.03363	9.348570944	0
511300	Nanchong	6	1	0	10.30234068	14.35615497	114.4508608	279.2028321	4219.092	2024.583429	4.2303	3.079928571	44115.26503	13963.32765	13077	2	112	29686	1393.840702	641.79	495	2006.93	3.127082067	14.98887978	17.55556	11.77778	14.66667	75.22222	9.447528324	0.041794103
511700	Dazhou	6	1	0	14.86587828	1.616226614	266.369854	266.8022987	2923.668	1826.017714	3.334777778	2.6455	15971.64649	8016.78347	6937	1	398	28848	1235.646656	568.95	343	1690.2	2.970735566	14.98887978	15.33333	10.77778	13.05556	84.55556	9.618315393	0.00986825
512000	Ziyang	6	1	0	0	21.11377382	77.7205023	181.3507826	3025.872	1451.280951	4.01	2.881985714	14078.99605	4557.023911	5145	1	43	10984	554.4610093	255.3	530	1066.53	4.177555817	14.98887978	19.55556	11.44444	15.5	66.16667	8.742667658	0.036554934
513300	Ganzi	6	10	0	0	0	2.788337873	0	684.5132521	353.8804601	2.157711111	1.820214286	1026.305271	732.324478	1690	1	44	3576	257.6408521	118.63	7	291.2	2.454691056	14.98887978	4.44444	-5.44444	-0.5	66.83333	3.131265721	0
640100	Yinchuan	6	1	2	12.75159901	0	124.6951636	87.4800003	3644.892	2329.884	2.621255556	2.063457143	3060.588255	1752.088885	8990	141	70	15726	619.1350172	222.54	169	1901.48	8.544441449	8.99255055	10.44444	2	6.22222	34.27778	2.524417567	0.005485887
640500	Zhongwei	6	1	0	5.603802111	20.76807039	27.46733601	8.465948925	1143.144	749.6426765	3.2647	2.666542857	3029.438879	1665.658051	1866	53	28	3993	322.0314471	115.75	62	402.99	3.481555076	8.99255055	11.22222	0.77778	6	38.33333	2.782313247	0.013718478
810000	Hongkong	6	27	0.52	3.131517919	26.46555309	45.25623772	14.99772502	354.6278116	278.3584918	1.618111111	1.562085714	3757.448176	3552.724072	14651	10	179	28929	207.9	745	6763	25416.4	34.11597315	16.88	22.2037	17.57407	19.88889	80.1142	13.75246835	0
