# Supplementary material for: Impact of Systematic Factors on the Outbreak Outcomes of the Novel COVID-19 Disease in China: Factor Analysis Study
Source: J Med Internet Res. 2020 Nov 11;22(11):e23853. doi: 10.2196/23853 (PMC7661104; doi:10.2196/23853)
Supplement: Multimedia Appendix 3 [file jmir_v22i11e23853_app3.zip › Table S3.csv]

Week	City Code	City	new cases	non-Hubei flow	Wuhan flow (previous week)	relative humidity	number of hospitals
1	110000	Beijing	26	4.24	5.25	1.97	5.97
1	120000	Tianjin	5	-0.42	-5.89	1.06	2.61
1	130100	Shijiazhuang	1	-0.22	-4.66	-0.3	-0.33
1	130900	Cangzhou	1	-0.18	-4.5	-0.3	-0.12
1	140100	Taiyuan	1	-0.33	-4.63	0.11	-0.31
1	150700	Hulunbuir	1	-0.46	-4.97	-0.34	-0.28
1	210100	Shenyang	2	-0.33	-4.63	0.11	-0.31
1	210200	Dalian	1	-0.45	-4.25	-0.37	-0.12
1	211300	Chaoyang	1	-0.43	-5.03	-0.34	-0.17
1	220100	Changchun	1	-0.34	-5.16	-0.39	-0.24
1	220200	Jilin	1	-0.45	-5	-0.34	-0.11
1	220700	Songyuan	1	-0.45	-4.99	-0.35	-0.14
1	230100	Harbin	1	-0.35	-5.14	-0.39	-0.19
1	230600	Daqing	1	-0.45	-5	-0.35	-0.1
1	231000	Mudanjiang	1	-0.45	-4.99	-0.35	-0.19
1	231200	Suihua	1	-0.31	-5	-0.35	-0.19
1	310000	Shanghai	20	4.17	3.03	0.26	3.71
1	320100	Nanjing	3	0.37	-4.63	0.15	-0.27
1	320200	Wuxi	1	-0.33	-4.63	0.24	-0.22
1	320500	Suzhou	2	-0.3	-4.64	0.11	-0.1
1	320600	Nantong	1	-0.33	-4.63	0.11	-0.31
1	320700	Lianyungang	1	-0.29	-5.13	-0.11	-0.2
1	321000	Yangzhou	1	-0.49	-4.15	0.14	-0.2
1	330100	Hangzhou	6	1.77	-4.8	0.54	-0.15
1	330200	Ningbo	5	-0.3	-4.85	0.16	-0.06
1	330300	Wenzhou	6	-0.27	-4.45	0.99	-0.11
1	330400	Jiaxing	3	-0.3	-4.84	0.15	-0.2
1	330600	Shaoxing	1	-0.45	-4.84	-0.13	-0.2
1	330700	Jinhua	1	-0.42	-4.35	-0.7	-0.1
1	330800	Quzhou	2	-0.3	-4.89	-0.35	-0.21
1	330900	Zhoushan	1	-0.45	-5.05	0.15	-0.14
1	331000	Taizhou	18	-0.29	-4.13	6	1.28
1	340100	Hefei	6	2.02	-4.55	0.41	-0.16
1	340300	Bengbu	1	-0.29	-5.16	-0.11	-0.2
1	340800	Anqing	1	-0.34	-4.63	0.1	-0.22
1	341100	Chuzhou	1	-0.34	-5.11	0.1	-0.2
1	341200	Fuyang	2	1.74	-4.79	0.19	-0.1
1	341500	Liuan	2	-0.34	-4.6	0.1	-0.07
1	341600	Bozhou	1	-0.24	-4.5	0.04	-0.2
1	341700	Chizhou	1	-0.44	-4.89	0.15	-0.12
1	350100	Fuzhou	4	-0.5	-4.33	0.14	-0.09
1	350200	Xiamen	3	-0.5	-4.14	0.14	-0.14
1	350500	Quanzhou	1	-0.28	-4.46	-0.1	-0.1
1	350900	Ningde	1	-0.44	-4.91	-0.35	-0.12
1	360100	Nanchang	2	-0.38	-4.64	0.1	-0.09
1	360300	Pingxiang	1	-0.44	-4.91	-0.35	-0.12
1	360400	Jiujiang	1	-0.38	-4.9	0.1	-0.22
1	360500	Xinyu	1	-0.44	-4.91	-0.71	-0.12
1	360800	Gian	1	-0.32	-4.65	0.1	-0.22
1	361000	Fuzhou	1	-0.32	-4.66	-0.76	-0.16
1	410100	Zhengzhou	5	1.88	-1.98	-0.68	-0.58
1	410300	Luoyang	1	-0.19	-4.67	-0.3	-0.11
1	411200	Sanmenxia	1	-0.42	-4.91	-0.34	-0.13
1	411500	Xinyang	1	-0.54	-1.14	-0.12	-0.76
1	411600	Zhoukou	1	1.36	-5.02	-0.68	-0.13
1	420100	Wuhan	450	2.09	436.3	0.76	0.94
1	420300	Shiyan	1	-2.67	-1.66	0.06	-0.66
1	420500	Yichang	1	-2.54	-1.93	-0.24	-0.66
1	420800	Jingmen	8	-2.18	1.12	1.33	-0.63
1	420900	Xiaogan	22	-0.6	14.31	0.9	-0.42
1	421000	Jingzhou	8	-0.13	2.14	-0.38	-0.63
1	421100	Huanggang	12	0.6	4.56	-0.36	-0.58
1	429004	Xiantao	2	-2.72	-1.95	-0.33	-0.52
1	430100	Changsha	8	2.21	0.35	-0.56	-0.7
1	430200	Zhuzhou	1	-0.34	-5.16	-0.39	-0.29
1	430300	Xiangtan	1	-0.29	-4.21	-0.71	-0.22
1	430600	Yueyang	3	-0.38	-4.58	0.11	-0.31
1	431000	Chenzhou	1	-0.33	-4.64	-0.76	-0.05
1	431100	Yongzhou	4	-0.33	-4.42	0.11	-0.11
1	431200	Huaihua	3	-0.33	-5.4	-0.28	1.16
1	431300	Loudi	3	-0.32	-5.24	1.68	-0.19
1	440100	Guangzhou	7	2.28	-0.95	-0.69	-0.58
1	440200	Shaoguan	3	-0.19	-5.21	-0.28	-0.13
1	440300	Shenzhen	15	2.43	-0.22	1.29	-0.42
1	440400	Zhuhai	8	-0.15	-4.12	0.28	-0.06
1	440600	Foshan	6	-0.17	-4.68	-0.28	1.29
1	440800	Zhanjiang	2	0.21	-5.34	0.14	-0.21
1	441200	Zhaoqing	1	-0.2	-5.28	-0.28	-0.12
1	441300	Huizhou	5	-0.2	-4.46	-0.04	-0.2
1	441700	Yangjiang	3	-0.35	-4.99	-0.13	-0.13
1	441800	Qingyuan	1	-0.16	-5.32	-0.28	-0.17
1	442000	Zhongshan	2	-0.4	-4.89	-0.34	-0.19
1	450200	Liuzhou	2	-0.32	-4.15	-0.13	-0.2
1	450300	Guilin	2	-0.32	-4.65	0.1	-0.22
1	450400	Wuzhou	1	-0.44	-4.95	-0.32	-0.1
1	450500	Beihai	6	-0.44	-4.1	0.15	-0.06
1	451000	Baise	1	-0.49	-5.1	0.93	-0.14
1	451200	Hechi	1	-0.32	-5.32	0.1	-0.14
1	460100	Haikou	3	-0.42	-4.33	0.16	-0.1
1	460200	Sanya	2	-0.48	-4.37	0.15	-0.07
1	500000	Chongqing	27	5.88	5.24	1.41	5.99
1	510100	Chengdu	7	2.52	-1.61	-0.72	1.56
1	510600	Deyang	1	-0.44	-4.93	-0.32	-0.19
1	510700	Mianyang	2	-0.19	-5.18	-0.28	-0.19
1	510900	Suining	1	-0.44	-4.93	-0.32	-0.19
1	511600	Guangan	2	-0.27	-5.19	0.98	-0.2
1	511700	Dazhou	1	-0.31	-5.37	-0.04	1.02
1	511800	Yaan	1	-0.45	-5.05	0.15	-0.14
1	520100	Guiyang	1	-0.35	-4.62	0.11	-0.31
1	520600	Tongren	1	-0.42	-4.15	-0.71	-0.21
1	522700	Qiannan	1	-0.42	-4.92	-0.35	-0.12
1	530100	Kunming	3	-0.18	-4.7	-0.3	-0.22
1	530700	Lijiang	1	-0.42	-4.94	-0.34	-0.1
1	532800	Xishuangbanna	1	-0.43	-5.1	-0.34	-0.13
1	610100	Xian	2	1.53	-5.21	-0.68	0.01
1	610400	Xianyang	1	-0.21	-5.2	-0.3	-0.13
1	620100	Lanzhou	1	-0.39	-4.38	-0.37	-0.11
1	620400	Baiyin	1	-0.43	-5.03	-0.34	-0.17
1	640100	Yinchuan	1	-0.27	-4.92	-0.34	-0.19
1	640500	Zhongwei	1	-0.43	-5.1	-0.34	-0.13
1	650100	Urumqi	2	-0.33	-4.33	-0.12	-0.1
1	810000	Hongkong	2	-0.45	-4.84	0.16	-0.29
1	820000	Macau	2	-0.44	-4.81	0.15	-0.06
Week	City Code	City	new cases	city internal flow	Wuhan flow	city internal flow (previous week)	Hubei/non Wuhan flow (previous week)	population density
2	110000	Beijing	106	-0.69	20.09	0.07	12.26	21.2
2	120000	Tianjin	25	-1.53	-15.2	-0.25	-3.59	5.43
2	130100	Shijiazhuang	10	-1.39	-14.11	-0.37	-5.75	2.89
2	130200	Tangshan	7	-1.58	-17.24	-0.1	-5.85	-0.95
2	130400	Handan	7	-1.75	-14.34	-0.67	-3.58	2.35
2	130500	Xingtai	7	-1.17	-14.35	-1.01	-3.42	-0.08
2	130600	Baoding	11	-1.17	-15.05	-0.85	-3.41	-0.98
2	130700	Zhangjiakou	6	-1.59	-17.59	-0.14	-6.32	-1.92
2	130800	Chengde	2	-1.2	-17.58	0.58	-7.04	-1.92
2	130900	Cangzhou	17	-1.16	-14.83	0.14	-5.71	-0.95
2	131000	Langfang	9	4.82	-20.83	0.56	-6.46	3.27
2	131100	Hengshui	4	-1.19	-17.24	-0.13	-5.85	-0.92
2	140100	Taiyuan	3	4.52	-19.74	1.23	-6.31	-1.02
2	140200	Datong	5	-1.2	-17.6	0.61	-7.06	-1.92
2	140300	Yangquan	1	4.56	-21.21	0.68	-6.91	-1.86
2	140400	Changzhi	3	-1.1	-17.58	0.61	-7.08	-1.98
2	140600	Shuozhou	3	1.53	-17.99	1.22	-7.26	-1.98
2	140700	Jinzhong	9	1.17	-15.58	1.22	-6.91	-1.98
2	140800	Yuncheng	8	-1.19	-15.31	-0.26	-6.09	-1.94
2	141000	Linfen	1	-1.2	-17.58	-0.14	-6.32	-1.92
2	141100	Luliang	5	-1.2	-17.58	0.58	-7.04	-1.92
2	150100	Hohhot	2	1.53	-17.56	0.58	-7.06	-1.98
2	150200	Baotou	3	-1.2	-17.58	-0.14	-6.32	-1.92
2	150400	Chifeng	2	-1.59	-17.59	-0.14	-6.32	-1.92
2	150500	Tongliao	1	-1.59	-17.59	-0.14	-6.32	-1.92
2	150600	Ordos	3	-1.1	-17.58	0.61	-7.08	-1.98
2	150700	Hulunbuir	1	-1.2	-18.02	1.23	-7.25	-1.92
2	150800	Bayannur	2	-1.59	-17.59	-0.14	-6.32	-1.92
2	150900	Wulanchabu	2	-1.59	-17.59	-0.14	-6.32	-1.92
2	152500	Xilinguole	2	0.88	-17.83	-0.71	-7	-1.82
2	210100	Shenyang	8	-1.4	-16	-0.1	-5.71	2.84
2	210200	Dalian	6	-1.2	-16.9	-0.14	-5.74	-1.31
2	210500	Benxi	3	4.46	-21.28	1.22	-6.91	-1.98
2	210600	Dandong	5	-1.2	-17.58	0.58	-7.04	-1.92
2	210700	Jinzhou	4	-1.2	-17.58	0.58	-7.04	-1.92
2	210800	Yingkou	1	-1.2	-17.47	-0.14	-5.86	-2.49
2	211000	Liaoyang	1	-1.2	-18.02	1.23	-7	-2.17
2	211100	Panjin	3	1.17	-17.43	0.61	-6.85	-1.98
2	211200	Tieling	2	-1.59	-17.59	0.58	-7.04	-1.92
2	211300	Chaoyang	4	-1.59	-17.59	-0.14	-6.32	-1.92
2	211400	Huludao	4	-1.2	-17.58	-0.14	-6.32	-1.92
2	220100	Changchun	2	-1.2	-17.09	-0.14	-5.96	-2.17
2	220200	Jilin	2	-1.59	-17.59	-0.14	-6.32	-1.92
2	220300	Siping	1	-1.59	-17.6	0.61	-7.06	-1.92
2	220500	Tonghua	1	-1.1	-18	1.23	-7.28	-1.98
2	220700	Songyuan	1	-1.59	-17.59	-0.14	-6.32	-1.92
2	222400	Yanbian	2	-1.2	-18.02	1.23	-7.25	-1.92
2	230100	Harbin	17	-1.58	-14.49	-0.41	-6.2	-1.92
2	230300	Jixi	2	-1.4	-17.97	0.41	-7.3	-1.92
2	230400	Hegang	1	-1.4	-17.98	-0.71	-7.24	-1.82
2	230500	Shuangyashan	1	1.24	-17.96	0.41	-7.29	-1.92
2	230600	Daqing	6	-1.2	-17.58	-0.14	-6.32	-1.92
2	230800	Jiamusi	8	-1.09	-17.82	0.83	-7.08	-1.98
2	230900	Qitaihe	3	4.59	-21.28	1.22	-7.04	-1.98
2	231000	Mudanjiang	1	-1.2	-18.02	1.23	-7.25	-1.92
2	231200	Suihua	11	-1.59	-17.59	-0.14	-6.32	-1.92
2	232700	Daxinganling	2	-1.11	-21.21	0.02	-5.89	-1.68
2	310000	Shanghai	108	-0.65	20.1	0.19	12.26	24.08
2	320100	Nanjing	22	-0.96	-16.85	-0.49	-2.27	12.15
2	320200	Wuxi	11	-0.96	-15.78	-0.49	-3.59	12.15
2	320300	Xuzhou	20	-1.75	-13.42	-0.76	-4.57	2.37
2	320400	Changzhou	13	4.6	-20.17	0.55	-6.55	2.36
2	320500	Suzhou	30	0.67	-14.82	-0.76	7.89	12.18
2	320600	Nantong	9	-1.56	-14.12	-0.35	-6.19	0.91
2	320700	Lianyungang	8	-1.79	-16.7	-0.1	-5.72	2.84
2	320800	Huaian	10	-1.56	-17.24	0.21	-5.84	-0.92
2	320900	Yancheng	8	-1.9	-15.12	0.04	-5.74	-2.49
2	321000	Yangzhou	7	-1.39	-15.15	-0.74	-3.49	3.45
2	321100	Zhenjiang	2	1.3	-17.62	1.28	-6.84	1.6
2	321200	Taizhou	12	-1.78	-14.8	-0.2	-5.89	2.39
2	321300	Suqian	7	-1.56	-17.24	0.25	-5.84	-0.95
2	330100	Hangzhou	79	1.58	-16.71	1.94	15.84	-0.91
2	330200	Ningbo	41	1.86	-16.63	3.06	-2	3.91
2	330300	Wenzhou	221	2.06	50	40.75	9.99	7.49
2	330400	Jiaxing	13	4.5	-21.02	-0.39	-7	2.95
2	330500	Huzhou	6	4.51	-20.87	-0.59	-6.37	-0.95
2	330600	Shaoxing	22	1.32	-17.11	1.26	-6.43	2.57
2	330700	Jinhua	26	4.67	-18.89	1.5	-1.5	-0.67
2	330800	Quzhou	10	1.54	-17.56	-0.26	-6.23	-2
2	330900	Zhoushan	6	-0.85	-20.84	-0.36	-5.59	2.68
2	331000	Taizhou	63	1.51	-13.11	4.26	-0.36	3.26
2	331100	Lishui	7	4.75	-21.2	0.78	-6.94	-1.86
2	340100	Hefei	44	-1.4	14.93	-0.77	0.52	2.65
2	340200	Wuhu	14	-1.38	-14.33	-1.01	-3.49	3.45
2	340300	Bengbu	14	-1.56	-16.74	0.25	-5.73	-0.95
2	340400	Huainan	6	-1.57	-16.72	-0.08	-6.21	0.91
2	340500	Maanshan	14	-0.77	-16.01	0.62	-6.64	2.84
2	340600	Huaibei	2	-1.4	-17.21	-0.1	-6.02	2.39
2	340700	Tongling	14	-1.4	-16.01	-0.1	-5.8	3.48
2	340800	Anqing	23	-2.12	12.24	-6.3	6.91	-4.11
2	341000	Huangshan	9	1.17	-17.42	0.58	-6.83	-1.98
2	341100	Chuzhou	3	-1.59	-16.39	-0.14	-6.2	-1.92
2	341200	Fuyang	36	-2.04	12.3	-6.26	7.9	1.01
2	341300	Suzhou	10	-2.09	-13.21	-3.16	-5.75	2.84
2	341500	Liuan	7	-1.96	-13.81	-1.29	-2.86	-1.97
2	341600	Bozhou	19	-2.08	-13.45	-3.81	-3.49	2.86
2	341700	Chizhou	3	-1.2	-17.08	0.58	-6.93	-1.92
2	341800	Xuancheng	4	-1.59	-17.59	-0.14	-6.32	-1.92
2	350100	Fuzhou	28	1.69	-13	2.72	9.79	3.25
2	350200	Xiamen	10	-3.5	-17.12	0.14	-5.9	8.92
2	350300	Putian	22	1.38	-15.39	2.34	-1.66	3.92
2	350400	Sanming	10	1.31	-17.29	0.83	-6.73	-1.98
2	350500	Quanzhou	21	-1.38	-12.52	4.26	-0.76	2.35
2	350600	Zhangzhou	8	-1.2	-18.02	1.23	-7	-2.17
2	350700	Nanping	3	1.53	-17.99	1.22	-7.26	-1.98
2	350800	Longyan	1	-1.1	-18	1.23	-7.28	-1.98
2	350900	Ningde	8	0.96	-17.77	1.41	-4.27	-1.94
2	360100	Nanchang	65	5.38	11.39	1.97	9.66	2.53
2	360200	Jingdezhen	3	1.18	-17.05	0.99	-4.73	-2
2	360300	Pingxiang	7	-1.09	-17.66	1.24	-6.8	-0.98
2	360400	Jiujiang	41	-0.9	13.14	-0.41	6.72	-3.42
2	360500	Xinyu	27	4.57	-21.19	2.95	-1.9	-2.01
2	360600	Yingtan	4	4.46	-21.08	0.83	-6.71	-1.98
2	360700	Ganzhou	27	-1.56	-17.49	-0.44	-2.38	-1.95
2	360800	Gian	7	-1.16	-14.7	-0.71	-2.57	-1.95
2	360900	Yichun	26	-1.5	12.54	-3.64	-2.39	-2.74
2	361000	Fuzhou	14	-1.55	-13.13	-1.13	-3.89	-1.95
2	361100	Shangrao	12	-1.55	-13.9	-3.69	-2.61	-1.95
2	370100	Jinan	16	-1.11	-16	-0.08	-6.02	1.6
2	370200	Qingdao	21	-0.78	-14.92	-0.1	-5.92	2.84
2	370300	Zibo	8	-1.4	-17.21	-0.1	-6.02	2.39
2	370400	Zaozhuang	9	-1.79	-17.21	-0.1	-6.02	2.39
2	370600	Yantai	18	-1.19	-16.74	-0.1	-5.73	-0.95
2	370700	Weifang	8	-1.18	-16.73	-0.21	-5.63	-0.07
2	370800	Jining	8	-1.77	-14.94	0.25	-5.79	3.48
2	370900	Taian	3	-1.4	-17.21	-0.1	-5.92	3.48
2	371000	Weihai	19	4.52	-20.94	1.23	-6.43	-1.02
2	371100	Rizhao	9	4.52	-20.73	0.83	-6.24	-1.02
2	371300	Linyi	20	-1.77	-14.92	0.25	-5.7	2.84
2	371400	Dezhou	16	-1.17	-17.24	0.25	-5.84	-0.95
2	371500	Liaocheng	7	-1.39	-16.71	-0.12	-5.74	2.89
2	371600	Binzhou	9	-1.1	-17.46	-0.14	-5.89	-2.55
2	371700	Heze	7	-1.75	-13.55	-0.67	-3.49	3.45
2	410100	Zhengzhou	45	1.69	14.99	-0.71	6.31	-0.15
2	410200	Kaifeng	6	-1.76	-17.13	-0.4	-3.4	2.35
2	410300	Luoyang	2	-1.18	-15.27	-0.89	-2.11	-2.52
2	410400	Pingdingshan	10	-1.38	-14.32	-1.01	-2.12	2.86
2	410500	Anyang	20	1.87	-13.3	-0.49	-5.71	3.92
2	410600	Hebi	6	-0.71	-20.7	0.55	-5.36	4
2	410700	Xinxiang	15	-0.78	-16.91	-0.74	-2.21	3.91
2	410800	Jiaozuo	2	1.31	-14.93	-0.07	-5.97	0.83
2	410900	Puyang	3	-1.1	-14.94	-0.07	-6.2	0.83
2	411000	Xuchang	8	-1.14	-14.33	-0.65	-2.09	1.36
2	411100	Luohe	13	4.5	-16.82	-0.99	-1.74	1.27
2	411200	Sanmenxia	5	1.18	-17.43	0.49	-6.74	-2
2	411300	Nanyang	61	-0.37	-3.11	-5.82	42.82	-4.62
2	411400	Shangqiu	27	-2.6	12.5	-6.32	-2.43	1.55
2	411500	Xinyang	48	-1.24	14.93	-5.92	6.94	-2.8
2	411600	Zhoukou	35	-2.04	10.04	-6.26	5.97	-0.62
2	411700	Zhumadian	30	-1.28	10.42	-6.1	6.23	-3.55
2	420100	Wuhan	2144	216.83	1822.76	2.64	52.94	4.35
2	420200	Huangshi	168	-3.85	90.34	-1.24	71.25	-11.98
2	420300	Shiyan	149	5.92	27.73	-0.67	65.46	3.17
2	420500	Yichang	166	2.58	37.21	-1.03	90.54	4.64
2	420600	Xiangyang	286	7.11	122.25	-1.28	114	5.04
2	420700	Ezhou	189	-13.85	93.03	3.5	73.9	-2.78
2	420800	Jingmen	219	-3.34	102.82	-1.27	97.3	4.42
2	420900	Xiaogan	519	-101.5	506.84	-1.21	86.22	-6.27
2	421000	Jingzhou	213	6.32	109.06	-1.28	78.5	-8.3
2	421100	Huanggang	561	-99.45	521.67	-1.07	103.87	-0.06
2	421200	Xianning	166	3.06	122.59	-0.93	7.5	-0.48
2	421300	Suizhou	228	4.02	109.91	3.4	64.91	4.4
2	422800	Enshi	75	-0.85	25.96	-0.2	7.99	-1.72
2	429004	Xiantao	88	-8.27	34.98	1.53	44.23	-12.12
2	429005	Qianjiang	12	-5.53	10.04	0.45	1.53	-4.27
2	429006	Tianmen	67	-8.27	19.67	-1.56	44.27	-10.18
2	429021	Shennongjia	7	-4.16	-20.14	1.52	4.47	-2.39
2	430100	Changsha	60	2.01	12.99	3.01	8.58	-2.7
2	430200	Zhuzhou	18	-1.18	-14.7	-1.05	-2.57	-1.95
2	430300	Xiangtan	9	-1.17	-14.36	1.69	-0.87	-0.98
2	430400	Hengyang	25	-2.12	12.04	-6.31	8	-3.33
2	430500	Shaoyang	36	-1.68	0.46	-4.79	7.54	-1.97
2	430600	Yueyang	34	-1.31	13.13	-0.76	6.71	-3.42
2	430700	Changde	37	-1.29	14.59	-0.41	6.72	-3.85
2	430800	Zhangjiajie	1	-1.19	-17.18	-0.78	7.35	-1.97
2	430900	Yiyang	20	-1.51	-13.61	-0.99	9.65	-2.18
2	431000	Chenzhou	11	-1.57	-14.71	-1.05	-3.89	-1.95
2	431100	Yongzhou	12	-1.89	-13.81	-3.85	-2.61	-1.95
2	431200	Huaihua	23	-1.57	-14.7	-1.05	-2.57	-1.95
2	431300	Loudi	17	-1.56	-13.58	-1.04	-2.1	-0.95
2	433100	Xiangxi	5	-1.37	-16.51	-0.72	6.52	-3.07
2	440100	Guangzhou	99	1.67	21.26	12.28	13.73	19.39
2	440200	Shaoguan	1	-1.2	-18.02	1.23	-7.25	-1.92
2	440300	Shenzhen	95	4.96	17.75	2.58	13.75	22.18
2	440400	Zhuhai	18	-1.27	-16.69	2.5	-0.45	1.08
2	440500	Shantou	12	1.1	-18.1	-1.93	-7.08	10.36
2	440600	Foshan	26	4.71	-19.41	0.23	-0.29	10.72
2	440700	Jiangmen	1	1.24	-17.7	0.41	-6.81	-0.81
2	440800	Zhanjiang	9	-1.89	-15.92	0.08	-5.71	2.63
2	440900	Maoming	3	-1.89	-17.16	0.08	-5.85	-0.95
2	441200	Zhaoqing	5	-1.4	-17.97	0.41	-7.3	-1.92
2	441300	Huizhou	12	1.35	-18.41	2.08	0.39	-2.28
2	441400	Meizhou	5	-1.59	-17.59	-0.14	-6.32	-1.92
2	441500	Shanwei	3	-1.29	-17.59	-0.97	-6.75	2.43
2	441600	Heyuan	1	-1.2	-18.02	1.22	-7.25	-1.92
2	441700	Yangjiang	7	-1.2	-17.82	0.83	-7.06	-1.92
2	441800	Qingyuan	5	-1.2	-18.02	1.23	-7.25	-1.92
2	441900	Dongguan	16	-5.69	-19.13	-0.46	6.23	11.84
2	442000	Zhongshan	16	-2.66	-21.39	0.53	-0.44	9.21
2	445200	Jieyang	6	-1.38	-18.27	-0.55	-7.39	4.27
2	450100	Nanning	16	-1.09	-14.47	-0.41	-6.22	-1.98
2	450200	Liuzhou	9	-1.1	-17.07	0.58	-6.95	-1.98
2	450300	Guilin	16	-1.18	-14.7	-1.05	-3.89	-1.95
2	450400	Wuzhou	3	-1.59	-17.59	-0.14	-6.32	-1.92
2	450500	Beihai	11	4.51	-16.84	1.71	-6.53	-2.11
2	450600	Fangchenggang	7	-0.53	-21.21	-0.15	-5.89	-1.68
2	450700	Qinzhou	1	-1.59	-17.59	-0.14	-6.32	-1.92
2	450900	Yulin	4	-1.59	-17.47	-0.14	-5.86	-2.49
2	451000	Baise	1	-1.59	-17.59	-0.14	-6.32	-1.92
2	451100	Hezhou	1	-1.2	-17.58	-0.14	-6.32	-1.92
2	451200	Hechi	5	-1.9	-17.5	0.04	-6.32	-1.92
2	460100	Haikou	6	-3.98	-19.43	-3.3	-5.85	10.12
2	460200	Sanya	12	-1.92	-16.86	10.91	-5.83	-1.79
2	460400	Danzhou	5	3.66	-21.2	0.52	-6.83	-1.85
2	500000	Chongqing	179	3.77	10.19	-5	118.66	2.55
2	510100	Chengdu	62	-0.85	16.85	-0.71	8.31	5.78
2	510400	Panzhihua	1	0.88	-17.83	-0.71	-7	-1.82
2	510500	Luzhou	5	-1.73	-17.42	-0.76	-3.71	-1.95
2	510600	Deyang	6	-1.4	-17.22	0.65	-6.61	2.89
2	510700	Mianyang	9	-1.58	-17.31	-0.78	-3.9	-1.95
2	510800	Guangyuan	2	-1.74	-17.5	-0.12	-6.32	-1.92
2	510900	Suining	4	-2.1	-17.12	0.08	-5.92	3.48
2	511000	Neijiang	6	-1.79	-17.21	-0.1	-6.02	2.39
2	511100	Leshan	2	-1.2	-17.58	0.58	-7.04	-1.92
2	511300	Nanchong	11	-1.88	-14.15	-3.64	-2.13	-0.98
2	511400	Meishan	2	-1.2	-17.49	0.61	-6.6	-2.49
2	511500	Yibin	7	-1.73	-17.42	-0.76	-3.71	-1.95
2	511600	Guangan	11	-2.09	-16.83	-0.56	-2.09	2.8
2	511700	Dazhou	7	-1.89	-13.69	-3.85	7.31	-1.97
2	511800	Yaan	2	-1.4	-17.97	0.41	-7.3	-1.92
2	511900	Bazhong	5	-1.9	-16.61	-3.58	-3.75	-1.95
2	512000	Ziyang	2	-1.73	-17.16	-0.08	-5.85	-0.95
2	513200	Aba	1	1.44	-21.19	-0.15	-6.27	-1.68
2	513300	Ganzi	5	-1.11	-21.21	0.02	-5.89	-1.68
2	513400	Liangshan	3	-1.59	-17.59	0.58	-7.04	-1.92
2	520200	Liupanshui	4	-1.59	-17.59	-0.14	-6.32	-1.92
2	520300	Zunyi	1	-1.9	-17.22	-0.6	-3.9	-1.95
2	520500	Bijie	1	-1.9	-16.61	-3.58	-3.75	-1.95
2	520600	Tongren	1	-1.9	-16.61	-1.02	-3.71	-1.95
2	522300	Qianxinan	1	-1.9	-16.69	-0.38	-6.32	-1.92
2	522600	Qiandongnan	1	-1.58	-17.59	-0.26	-6.22	-1.94
2	522700	Qiannan	3	-1.59	-17.59	-0.14	-6.32	-1.92
2	530100	Kunming	22	1.19	-12.73	4.22	-0.85	-2.02
2	530300	Qujing	5	-1.9	-17.5	0.04	-6.32	-1.92
2	530400	Yuxi	6	-1.2	-18.02	1.22	-7.25	-1.92
2	530500	Baoshan	6	-1.2	-18.02	1.22	-7.25	-1.92
2	530700	Lijiang	5	4.72	-21.2	-0.34	-6.85	-1.75
2	530800	Puer	4	-1.59	-17.6	0.61	-7.06	-1.92
2	532500	Honghe	4	-1.59	-17.59	-0.14	-6.32	-1.92
2	532800	Xishuangbanna	11	4.68	-21.2	-0.27	-6.88	-1.75
2	532900	Dali	6	-1.2	-18.02	1.23	-7.25	-1.92
2	533100	Dehong	3	-0.53	-21.21	-0.15	-5.89	-1.68
2	540100	Lasa	1	4.23	-21.25	-0.64	-7	-1.82
2	610100	Xian	20	1.56	15.12	-0.71	5.68	-0.64
2	610200	Tongchuan	5	-1.11	-21.21	0.02	-5.89	-1.68
2	610300	Baoji	4	-1.1	-17.57	0.46	-6.96	-2
2	610400	Xianyang	4	-1.09	-16.68	3.03	-1.94	-1.01
2	610500	Weinan	4	-1.19	-17.2	-0.78	-3.45	-2.52
2	610600	Yanan	3	1.17	-17.86	1.23	-7.04	-1.98
2	610700	Hanzhong	6	-1.58	-17.5	-0.78	-3.71	-1.95
2	610800	Yulin.	1	-1.2	-17.58	0.58	-7.04	-1.92
2	610900	Ankang	10	-1.36	-14.59	-0.99	6.53	-3.07
2	611000	Shangluo	2	-1.19	-17.72	2.14	-1.17	-1.95
2	620100	Lanzhou	14	4.72	-20.7	0.78	-6.79	-1.86
2	620300	Jinchang	1	-1.11	-21.21	0.02	-5.89	-1.68
2	620500	Tianshui	2	0.72	-17.84	9.89	-7.06	-1.92
2	620700	Zhangye	2	4.17	-21.25	-0.71	-6.87	-1.82
2	620800	Pingliang	1	-1.1	-18	1.23	-7.28	-1.98
2	621100	Dingxi	2	-1.2	-18.02	1.22	-7.25	-1.92
2	621200	Longnan	3	1.17	-17.86	1.22	-7.04	-1.98
2	630100	Xining	8	4.56	-21.21	0.68	-6.91	-1.86
2	640100	Yinchuan	10	4.52	-21.28	1.16	-6.91	-1.98
2	640300	Wuzhong	5	-1.2	-18.02	1.22	-7.25	-1.92
2	640400	Evalution	2	-1.1	-18	1.23	-7.28	-1.98
2	640500	Zhongwei	1	-1.49	-17.99	0.41	-7.27	-1.86
2	650100	Urumqi	6	4.75	-21.2	-0.34	-6.88	-1.75
2	650400	Turfan	1	-1.11	-21.21	0.02	-5.89	-1.68
2	652900	Aksu	1	-1.11	-21.21	0.02	-5.89	-1.68
2	654000	Yili	5	-1.1	-18	1.23	-7.28	-1.98
2	810000	Hongkong	10	4.62	-21.47	-2.58	-6.93	12.16
2	820000	Macau	5	-3.1	-21.48	-2.18	-5.97	10.12
Week	City Code	City	new cases	Wuhan flow	Hubei/non-Wuhan flow	city internal flow (previous week)	Wuhan flow (previous week)	absolute humidity
3	110000	Beijing	165	-1.25	11.55	0.82	8.62	3.48
3	120000	Tianjin	49	-48.82	8.55	-1.12	-6.42	0.6
3	130100	Shijiazhuang	13	-51.97	-2.62	-0.18	-3.94	0.53
3	130200	Tangshan	12	-52.07	-3.73	-0.1	-12.59	1.45
3	130300	Qinhuangdao	5	-52.09	-3.95	0.09	-13.59	1.45
3	130400	Handan	15	-51.98	-2.39	-0.4	-3.94	0.53
3	130500	Xingtai	12	-51.98	-3.8	0.19	-3.94	0.53
3	130600	Baoding	7	-52.02	-2.76	-0.18	-6.51	0.6
3	130700	Zhangjiakou	7	-52.09	-3.73	-0.14	-13.59	1.45
3	130800	Chengde	4	-52.09	-3.95	0.09	-13.59	1.45
3	130900	Cangzhou	5	-52.02	-3.95	0.19	-6.51	0.6
3	131000	Langfang	6	-52.07	-4.29	0.69	-11.33	0.47
3	131100	Hengshui	3	-52.07	-3.95	0.12	-11.82	0.68
3	140100	Taiyuan	7	-52.02	-4.27	0.76	-5.17	2.77
3	140200	Datong	4	-52.07	-3.73	-0.1	-12.59	1.45
3	140300	Yangquan	3	-52.09	-4.29	0.66	-12.33	0.47
3	140400	Changzhi	2	-52.07	-4.17	0.26	-11.82	0.63
3	140500	Jincheng	8	-52.07	-4.35	0.76	-11.33	0.47
3	140600	Shuozhou	1	-52.09	-4.35	1.13	-13.5	1.24
3	140700	Jinzhong	18	-48.49	-4.35	0.83	-6.25	0.39
3	140800	Yuncheng	9	-52.02	-3.95	0.19	-6.51	0.6
3	140900	Xinzhou	3	-52.09	-3.95	0.09	-13.59	1.45
3	141000	Linfen	1	-52.07	-3.95	0.12	-11.82	0.68
3	141100	Luliang	1	-52.09	-3.96	0.09	-12.82	0.68
3	150100	Hohhot	5	-52.09	-4.35	0.73	-13.1	1.24
3	150200	Baotou	6	-52.09	-3.72	-0.02	-13.59	2.01
3	150300	Wuhai	2	-52.09	-4.29	0.66	-13.1	1.24
3	150400	Chifeng	2	-52.07	-3.73	-0.1	-12.59	1.45
3	150500	Tongliao	1	-52.09	-3.72	-0.02	-13.59	2.01
3	150600	Ordos	8	-52.09	-3.95	0.09	-13.59	1.45
3	150700	Hulunbuir	3	-52.09	-3.95	0.21	-13.59	2.01
3	150800	Bayannur	2	-52.09	-3.73	-0.14	-13.59	1.45
3	150900	Wulanchabu	1	-52.09	-3.72	-0.02	-13.59	2.01
3	210100	Shenyang	13	-52.02	-3.94	0.19	-5.66	2.98
3	210200	Dalian	7	-52.02	-3.95	0.19	-6.51	0.6
3	210300	Anshan	3	-52.09	-3.73	-0.14	-13.59	1.45
3	210600	Dandong	2	-52.09	-3.96	0.09	-12.82	0.68
3	210700	Jinzhou	3	-52.09	-3.73	-0.14	-13.59	1.45
3	210900	Fuxin	7	-52.09	-3.72	-0.02	-13.59	2.01
3	211000	Liaoyang	1	-52.09	-3.95	0.09	-13.59	1.45
3	211100	Panjin	8	-52.09	-4.35	0.73	-13.1	1.24
3	211200	Tieling	1	-52.09	-3.73	-0.14	-13.59	1.45
3	211300	Chaoyang	1	-52.09	-3.73	-0.14	-13.59	1.45
3	211400	Huludao	3	-52.09	-3.73	-0.14	-13.59	1.45
3	220100	Changchun	29	-52.02	-2.53	-0.4	-5.66	2.98
3	220200	Jilin	2	-52.09	-3.73	-0.14	-13.59	1.45
3	220300	Siping	9	-52.09	-3.72	-0.02	-13.59	2.01
3	220400	Liaoyuan	5	-52.09	-3.95	0.09	-13	1.45
3	220500	Tonghua	1	-52.09	-3.95	0.09	-13.59	1.45
3	222400	Yanbian	3	-52.09	-3.95	0.09	-13.59	1.45
3	230100	Harbin	76	-51.98	-3.56	0.09	-3.1	3.47
3	230200	Qiqihar	24	-52.09	-3.72	-0.14	-13	1.45
3	230300	Jixi	27	-52.09	-4.35	0.73	-12.96	1.34
3	230400	Hegang	1	-52.09	-4.35	0.73	-13.55	1.34
3	230500	Shuangyashan	35	-52.09	-4.35	0.73	-13.1	1.24
3	230600	Daqing	6	-52.09	-3.95	0.09	-13.59	1.45
3	230800	Jiamusi	5	-52.09	-3.95	0.09	-13.59	1.45
3	230900	Qitaihe	7	-52.09	-4.35	0.73	-13.1	1.24
3	231000	Mudanjiang	9	-52.09	-3.95	0.21	-13.59	2.01
3	231100	Heihe River	1	-52.09	-4.35	0.73	-13.1	1.24
3	231200	Suihua	27	-52.09	-3.72	-0.02	-13.59	2.01
3	310000	Shanghai	141	30.89	10.6	-0.74	8.25	-1.84
3	320100	Nanjing	32	-48.13	10.11	1.99	-6.39	-0.63
3	320200	Wuxi	19	-52.02	-2.14	1.43	-6.47	0.18
3	320300	Xuzhou	29	-34.9	-3.8	-0.09	-5.37	0
3	320400	Changzhou	16	-51.33	-2.14	1.73	-6.02	-0.55
3	320500	Suzhou	37	-33.7	6.91	2.07	-5.05	-0.11
3	320600	Nantong	19	-49.16	-2.39	-0.46	-4.18	0.23
3	320700	Lianyungang	15	-52.04	-3.72	-0.09	-9.79	0.29
3	320800	Huaian	27	-52.07	-3.73	-0.16	-11.82	0.38
3	320900	Yancheng	8	-52.03	-3.72	-0.09	-6.51	0.29
3	321000	Yangzhou	9	-52.03	-3.72	-0.09	-6.51	0.29
3	321100	Zhenjiang	7	-51.38	-4.36	0.96	-11.33	-0.42
3	321200	Taizhou	17	-52.02	-3.72	-0.03	-6.51	0.6
3	321300	Suqian	5	-51.38	-3.73	-0.23	-11.82	-0.62
3	330100	Hangzhou	71	-30.32	10.62	2.06	-10.19	-0.64
3	330200	Ningbo	90	-48.13	10.11	2.13	-5.93	-0.5
3	330300	Wenzhou	194	-32.16	44.4	2.68	10.01	-0.01
3	330400	Jiaxing	19	-51.37	-2.08	1.7	-11.33	-0.57
3	330500	Huzhou	3	-51.4	-4.29	1.01	-12.33	-0.57
3	330600	Shaoxing	11	-51.35	-4.35	1.18	-9.3	-0.65
3	330700	Jinhua	21	-51.49	-2.08	1.77	-6.02	-0.49
3	330800	Quzhou	3	-51.54	-4.36	1.52	-11.74	-0.41
3	331000	Taizhou	48	-42.12	-2	1.83	-4.29	0.06
3	331100	Lishui	9	-51.4	-4.29	1.01	-12.33	-0.57
3	340100	Hefei	65	-32.62	11.44	0.34	7.52	-1
3	340200	Wuhu	13	-51.29	-2.62	-0.3	-3.94	-0.77
3	340300	Bengbu	73	-52.02	-3.72	-0.03	-6.51	0.6
3	340400	Huainan	8	-52.04	-3.72	-0.09	-9.79	0.29
3	340500	Maanshan	16	-51.33	-3.95	0.07	-6.51	-0.71
3	340600	Huaibei	20	-52.07	-3.95	0.07	-11.82	0.38
3	340700	Tongling	8	-48.15	-3.73	-0.2	-6.38	-0.66
3	340800	Anqing	42	-32.75	8.08	-1.05	7.52	-1
3	341100	Chuzhou	7	-51.33	-3.73	-0.16	-6.51	-0.71
3	341200	Fuyang	67	-4.23	-2.52	-0.1	4.1	0.79
3	341300	Suzhou	17	-49.16	-3.56	-0.09	-4.43	0.29
3	341500	Liuan	32	-52.16	5.41	-0.98	-3.66	0.23
3	341600	Bozhou	52	-51.98	-3.58	-0.09	-3.94	0.23
3	341700	Chizhou	7	-51.33	-3.95	0.02	-6.51	-0.66
3	341800	Xuancheng	1	-51.75	-3.73	-0.36	-11.82	-0.59
3	350100	Fuzhou	25	-33.85	-2.02	1.61	-4.04	-0.03
3	350200	Xiamen	10	-51.44	-0.94	-2.51	-4.06	-0.1
3	350300	Putian	22	-48.52	-3.63	1.52	-6.28	0.1
3	350400	Sanming	2	-51.71	-4.35	1.18	-6.4	0.1
3	350500	Quanzhou	18	-42.33	-2.64	-0.43	-4.53	-0.19
3	350600	Zhangzhou	8	-51.75	-3.96	-0.13	-11.82	-0.59
3	350700	Nanping	9	-51.74	-4.35	1.11	-11.06	-0.24
3	350800	Longyan	3	-51.75	-4.36	0.94	-11.79	-0.28
3	350900	Ningde	7	-51.54	-4.36	1.11	-11.33	-0.41
3	360100	Nanchang	95	-18.67	13.8	2.28	7.89	-0.01
3	360200	Jingdezhen	1	-51.33	-4.35	1.03	-6.02	-0.5
3	360300	Pingxiang	16	-51.53	-4.35	0.94	-11.52	-0.53
3	360400	Jiujiang	53	-18.6	5.94	-1.18	7.72	-0.4
3	360500	Xinyu	59	-51.53	-2.08	1.7	-11.33	-0.41
3	360600	Yingtan	6	-51.53	-4.35	1.11	-11.06	-0.45
3	360700	Ganzhou	32	-47.58	8.54	-1.07	-12.2	1.79
3	360800	Gian	8	-48.63	-2.62	-0.43	-4.18	-0.96
3	360900	Yichun	36	-51.7	11.44	-1.12	9.47	2.91
3	361000	Fuzhou	41	-47.44	-3.6	-0.29	-4.53	-0.19
3	361100	Shangrao	74	-32.54	-2.41	-0.66	-4.53	-0.4
3	370100	Jinan	23	-52.02	-2.76	-0.18	-6.51	0.6
3	370200	Qingdao	22	-52.02	-2.45	0.49	-6.51	0.55
3	370300	Zibo	7	-52.07	-3.95	0.12	-11.82	0.68
3	370400	Zaozhuang	10	-52.07	-3.73	-0.16	-11.82	0.38
3	370600	Yantai	13	-52.02	-3.95	0.19	-6.51	0.6
3	370700	Weifang	19	-52.02	-2.76	-0.18	-6.51	0.6
3	370800	Jining	27	-52.02	-3.71	-0.03	-5.66	2.98
3	370900	Taian	17	-52.07	-3.95	0.12	-11.82	0.68
3	371000	Weihai	11	-52.07	-4.29	0.69	-11.33	0.47
3	371100	Rizhao	5	-52.09	-4.36	0.85	-12.33	0.35
3	371300	Linyi	15	-52.03	-3.72	-0.09	-6.51	0.29
3	371400	Dezhou	11	-52.07	-3.73	-0.1	-11.82	0.68
3	371500	Liaocheng	13	-52.02	-3.72	-0.03	-6.51	0.6
3	371600	Binzhou	2	-52.09	-3.95	0.21	-13.59	2.01
3	371700	Heze	6	-48.53	-3.6	-0.03	-4.53	0.31
3	410100	Zhengzhou	62	-33.57	13.8	1.92	7.69	0.1
3	410200	Kaifeng	14	-48.89	-3.73	-0.1	-11.7	0.68
3	410300	Luoyang	21	-52	9.49	0.27	-6.54	0.6
3	410400	Pingdingshan	36	-51.97	-2.62	-0.18	-3.94	0.53
3	410500	Anyang	20	-49.16	-4.2	0.83	-3.69	0.32
3	410600	Hebi	5	-51.84	-3.3	-3.37	-11.12	0.1
3	410700	Xinxiang	26	-48.84	-4.35	0.84	-6.35	0.49
3	410800	Jiaozuo	16	-52.02	-4.35	0.83	-6.02	0.39
3	410900	Puyang	2	-52.02	-3.95	0.19	-6.51	0.6
3	411000	Xuchang	20	-51.98	-3.8	0.14	-3.94	0.23
3	411100	Luohe	13	-51.98	-4.14	0.89	-3.45	0.2
3	411200	Sanmenxia	1	-52.07	-4.35	0.76	-11.33	0.47
3	411300	Nanyang	57	28.5	-22.72	-0.62	6.77	0.79
3	411400	Shangqiu	45	-4.23	-3.7	0.27	4.1	0.79
3	411500	Xinyang	127	39.6	10.6	-0.62	8.25	0.79
3	411600	Zhoukou	24	-34.65	-4.46	-0.09	3.85	0
3	411700	Zhumadian	76	-4.23	-2.52	-0.1	4.1	0.79
3	420100	Wuhan	8979	8582.11	131.31	-4.44	138.84	-0.7
3	420200	Huangshi	467	114.18	78.39	-7.86	219.14	-5.43
3	420300	Shiyan	245	61.61	11.14	2.53	38.78	4.16
3	420500	Yichang	443	160.72	148.9	2.48	32.06	8.04
3	420600	Xiangyang	552	125.75	81.51	12.09	229.5	10.66
3	420700	Ezhou	282	173.71	-3.36	-6.88	31.97	-5.14
3	420800	Jingmen	326	107.14	-9.27	-9.96	206.73	-5.43
3	420900	Xiaogan	1600	1167.24	-6.13	4.72	347.5	-4.31
3	421000	Jingzhou	664	310.2	50.09	12.02	220.15	-5.58
3	421100	Huanggang	1324	886.92	-0.13	11.22	345.79	-5.54
3	421200	Xianning	277	103.58	-14.06	-10.01	179.34	-5.38
3	421300	Suizhou	687	178.35	15.01	30.92	298.6	10.63
3	422800	Enshi	82	52.22	-13.02	-0.82	6.77	-3.74
3	429004	Xiantao	217	162.59	-5.81	-7.45	32.23	-5.04
3	429005	Qianjiang	62	33.08	-14.27	-7.45	6.65	-2.1
3	429006	Tianmen	96	34.25	-22.91	-7.57	36.7	0.39
3	429021	Shennongjia	3	-51.35	3.38	-5.4	-6.77	-0.92
3	430100	Changsha	122	31.51	12.15	2.83	8.74	-0.9
3	430200	Zhuzhou	27	-33.59	-2.84	-0.43	-5.37	-0.4
3	430300	Xiangtan	15	-48.63	-3.58	-0.29	-4.18	-0.96
3	430400	Hengyang	18	-33.96	-3.28	-0.66	3.85	-1.34
3	430500	Shaoyang	47	-33.05	-3.6	-0.29	3.52	-1.34
3	430600	Yueyang	70	-5.6	-14.08	-0.74	6.29	-1.84
3	430700	Changde	27	-34.4	-14.9	-1.05	6.04	-1
3	430800	Zhangjiajie	4	-51.74	3.57	-1.18	-6.65	-0.89
3	430900	Yiyang	23	-34.9	-2.61	-0.46	-5.37	0
3	431000	Chenzhou	17	-48.53	-2.41	-0.4	-4.53	0.31
3	431100	Yongzhou	22	-47.84	-2.41	-0.66	-4.53	-1.34
3	431200	Huaihua	12	-51.45	-3.37	-0.48	-4.19	-0.89
3	431300	Loudi	33	-38.57	-3.6	-0.2	-4.53	-0.95
3	433100	Xiangxi	3	-51.73	-6.28	-1.09	-7.47	-0.66
3	440100	Guangzhou	178	33.61	12.17	2.83	9.91	3.57
3	440200	Shaoguan	2	-51.75	-2.77	-0.5	-11.82	-0.59
3	440300	Shenzhen	224	41.33	12.23	2.76	9.91	3.57
3	440400	Zhuhai	47	-32.53	-0.94	-2.51	-5.28	0.9
3	440500	Shantou	10	-51.74	-2.15	1.76	-11.72	0.19
3	440600	Foshan	25	-48.63	7.61	2.41	-6.04	-0.28
3	440700	Jiangmen	10	-51.78	-3.63	1.41	-12.72	0.19
3	440800	Zhanjiang	8	-51.71	-3.73	-0.29	-6.89	-0.29
3	440900	Maoming	3	-51.75	-3.73	-0.36	-12.21	-0.21
3	441200	Zhaoqing	8	-51.78	-4.36	0.9	-13.17	0.11
3	441300	Huizhou	22	-32.23	5.86	-4.44	-8.22	0.9
3	441400	Meizhou	7	-51.78	-3.73	-0.39	-13.21	-0.21
3	441500	Shanwei	2	-51.78	-3.96	-0.17	-13.21	-0.21
3	441600	Heyuan	1	-51.78	-3.96	-0.17	-13.21	-0.21
3	441700	Yangjiang	3	-51.78	-3.96	-0.17	-13.21	-0.21
3	441800	Qingyuan	4	-52.06	-2.76	-0.25	-12.59	1.45
3	441900	Dongguan	37	-32.07	4.59	-4.67	-8.22	0.9
3	442000	Zhongshan	28	-42.97	10.83	-1.31	-11.11	0.99
3	445100	Chaozhou	5	-51.78	-4.29	1.01	-12.72	0.19
3	445200	Jieyang	1	-51.75	-3.73	-0.36	-12.21	-0.21
3	450100	Nanning	15	-48.84	-2.62	-0.43	-4.18	-0.74
3	450200	Liuzhou	9	-51.53	-3.95	-0.13	-11.13	-0.89
3	450300	Guilin	10	-48.63	-2.62	-0.43	-4.18	-0.96
3	450400	Wuzhou	1	-51.78	-3.73	-0.39	-13.21	-0.21
3	450500	Beihai	14	-42.34	-4.14	1.12	-4.68	0.66
3	450600	Fangchenggang	8	-51.55	-3.3	-1.96	-12.01	0.44
3	450700	Qinzhou	6	-51.4	-3.73	-0.31	-12.82	-0.58
3	450800	Guigang	7	-51.78	-3.73	-0.39	-12.82	-0.59
3	450900	Yulin	4	-52.09	-3.73	-0.2	-12.82	0.38
3	451000	Baise	1	-51.57	-3.73	-0.39	-12.82	-0.8
3	451100	Hezhou	3	-51.78	-3.96	-0.17	-12.82	-0.59
3	451200	Hechi	5	-51.78	-3.73	-0.39	-12.82	-0.59
3	451300	Laibin	2	-51.78	-3.73	-0.39	-12.82	-0.59
3	460100	Haikou	10	-47.95	-3.3	-3.16	-7.24	0.35
3	460200	Sanya	18	-48.62	-3.14	-3.16	-3.13	1.84
3	460400	Danzhou	6	-51.75	-3.64	5.36	-12.01	0.44
3	500000	Chongqing	205	34.51	78.44	0.34	6.55	-1.68
3	510100	Chengdu	33	-32.13	9.01	0.21	7.52	-0.4
3	510400	Panzhihua	10	-52.09	-4.36	0.73	-12.33	0.47
3	510500	Luzhou	8	-52.09	-2.54	-0.57	-12.82	0.38
3	510600	Deyang	5	-51.37	-2.77	-0.41	-11.82	-0.58
3	510700	Mianyang	8	-52.13	7.85	-1.31	-11.59	0.03
3	510800	Guangyuan	4	-52.09	-3.73	-0.2	-12.82	0.38
3	511000	Neijiang	11	-51.39	8.55	-1.35	-12.86	-0.62
3	511100	Leshan	1	-51.37	-2.54	-0.64	-11.82	-0.58
3	511300	Nanchong	19	-48.33	4.83	-1.05	-6.53	-0.71
3	511400	Meishan	3	-51.4	-2.77	-0.45	-12.82	-0.58
3	511500	Yibin	2	-51.38	-3.73	-0.23	-11.82	-0.62
3	511600	Guangan	14	-48.15	-2.54	-0.53	-6.38	-0.71
3	511700	Dazhou	15	-48.54	8	-1.24	-4.22	-0.77
3	511800	Yaan	3	-51.56	-4.36	0.9	-12.78	-0.49
3	511900	Bazhong	15	-51.44	7.85	-1.31	-11.86	-0.62
3	513300	Ganzi	12	-51.87	-3.3	-2.92	-11.03	0.1
3	513400	Liangshan	4	-52.09	-3.73	-0.14	-12.82	0.68
3	520100	Guiyang	17	-51.33	-2.14	1.73	-6.02	-0.55
3	520200	Liupanshui	5	-51.4	-3.73	-0.31	-12.82	-0.58
3	520300	Zunyi	11	-51.35	-3.53	-0.35	-9.79	-0.71
3	520400	Anshun	4	-51.4	-3.73	-0.26	-12.82	-0.62
3	520500	Bijie	12	-51.38	-3.73	-0.27	-11.82	-0.58
3	520600	Tongren	4	-51.54	-3.73	-0.36	-11.82	-0.8
3	522300	Qianxinan	2	-51.4	-3.73	-0.31	-12.82	-0.58
3	522600	Qiandongnan	4	-51.38	-3.73	-0.27	-11.82	-0.58
3	522700	Qiannan	3	-51.78	-3.73	-0.39	-12.82	-0.59
3	530100	Kunming	15	-47.84	-2.02	1.83	-4.04	-0.95
3	530300	Qujing	5	-51.57	-3.73	-0.39	-12.82	-0.8
3	530400	Yuxi	7	-51.56	-3.96	-0.17	-12.82	-0.8
3	530500	Baoshan	3	-52.09	-3.96	0.03	-12.82	0.38
3	530600	Zhaotong	4	-52.09	-3.72	-0.14	-13	1.45
3	530700	Lijiang	1	-51.54	-4.29	1.05	-11.33	-0.41
3	530900	Lincang	1	-51.57	-3.73	-0.39	-12.82	-0.8
3	532500	Honghe	1	-51.78	-3.73	-0.39	-12.82	-0.59
3	532800	Xishuangbanna	3	-51.4	-4.29	0.86	-12.33	-0.42
3	532900	Dali	5	-51.75	-3.96	-0.13	-11.82	-0.59
3	533100	Dehong	2	-51.55	-3.3	-1.96	-11.62	0.05
3	610100	Xian	58	-33.26	13.49	1.92	7.69	0.1
3	610200	Tongchuan	3	-51.87	-3.3	-2.92	-11.62	0.1
3	610300	Baoji	8	-52.07	-3.95	0.07	-11.82	0.38
3	610400	Xianyang	10	-48.84	-4.35	0.84	-6.35	0.49
3	610500	Weinan	5	-52.02	-3.95	0.19	-6.51	0.6
3	610600	Yanan	4	-52.09	-4.36	0.73	-12.33	0.47
3	610700	Hanzhong	15	-52.06	-3.73	-0.1	-11.55	0.64
3	610800	Yulin.	1	-51.4	-3.73	-0.26	-12.82	-0.62
3	610900	Ankang	11	-49.45	1.59	-0.98	-4.57	0.29
3	611000	Shangluo	5	-52.18	7.12	0.2	-11.97	0.68
3	620100	Lanzhou	17	-52.02	-4.28	0.76	-6.02	0.39
3	620400	Baiyin	3	-52.09	-4.36	0.73	-12.33	0.47
3	620500	Tianshui	8	-48.88	-2.15	1.54	-11.21	0.35
3	621000	Qingyang	2	-52.09	-3.96	0.03	-12.82	0.38
3	621100	Dingxi	3	-52.09	-3.96	0.09	-12.82	0.68
3	621200	Longnan	1	-51.4	-4.36	0.97	-12.33	-0.46
3	622900	Linxia	1	-52.09	-3.95	0.09	-12.23	0.68
3	623000	Gannan	3	-51.87	-3.3	-2.92	-11.8	0.87
3	630100	Xining	7	-52.09	-4.29	0.66	-13.1	1.24
3	640100	Yinchuan	16	-52.09	-4.29	0.66	-13.1	1.24
3	640200	Shizuishan	1	-52.09	-4.35	0.73	-13.55	1.34
3	640300	Wuzhong	4	-52.09	-3.96	0.09	-12.82	0.68
3	640500	Zhongwei	1	-52.09	-3.96	0.09	-12.82	0.68
3	650100	Urumqi	10	-52.07	-4.29	0.69	-12.1	1.24
3	654000	Yili	4	-52.09	-3.96	0.09	-12.82	0.68
3	810000	Hongkong	12	-51.78	-4.29	1.01	-12.72	0.19
3	820000	Macau	3	-51.52	-3.3	-2.41	-11.5	0.44
Week	City Code	City	new cases	ILI	city internal flow index (previous week)	Wuhan flow (previous week)	absolute humidity	population number	gross domestic product	number of COVID-19 hospitals	percentage of the population aged >=65 years
4	110000	Beijing	75	1.13	-94.41	0.75	-0.71	17.08	3.76	1.24	0.57
4	120000	Tianjin	40	1.13	-94.46	-24.17	-0.71	17.08	3.83	0.57	0.57
4	130100	Shijiazhuang	3	-0.32	-94.65	-24.31	-0.71	2.28	-0.37	0.54	0.36
4	130200	Tangshan	24	0.55	-99.65	-23.48	-0.57	1.79	3.83	0.48	0.36
4	130300	Qinhuangdao	4	-0.02	-97.49	-23.62	-0.71	-1.93	-0.77	0.48	0.33
4	130400	Handan	9	-0.32	-97.48	-23.56	-0.71	2.28	-0.73	0.54	0.36
4	130500	Xingtai	3	0.4	-94.65	-25.06	-0.71	0.13	-0.73	0.48	0.36
4	130600	Baoding	13	-0.26	-94.64	-25.03	-0.71	2.28	-0.73	0.54	0.36
4	130700	Zhangjiakou	18	0.47	-99.5	-24.35	-0.57	-0.97	-0.76	0.48	0.36
4	130800	Chengde	1	-0.14	-99.67	-24.33	-0.57	-1.22	-0.76	0.48	0.33
4	130900	Cangzhou	22	-0.32	-95.85	-24.31	-0.71	1.42	-0.37	0.48	0.36
4	131000	Langfang	14	0.47	-94.66	-25.09	-0.71	-0.97	-0.76	0.48	0.36
4	131100	Hengshui	1	-0.25	-97.49	-23.62	-0.71	-0.97	-0.76	0.48	0.36
4	140100	Taiyuan	7	-0.25	-94.64	-24.37	-0.71	-0.99	-0.4	0.48	-0.15
4	140200	Datong	3	0.02	-99.65	-23.61	-0.57	-1.47	-0.76	0.48	-0.18
4	140400	Changzhi	3	-0.19	-97.47	-24.35	-0.71	-1.24	-0.76	0.48	-0.18
4	140600	Shuozhou	3	-0.14	-99.66	-24.33	-0.57	-1.72	-0.77	0.48	-0.18
4	140700	Jinzhong	8	-0.19	-94.63	-25.09	-0.71	-1.24	-0.76	0.48	-0.18
4	140800	Yuncheng	2	-0.32	-95.84	-24.35	-0.71	0.1	-0.73	0.48	-0.15
4	140900	Xinzhou	4	0.47	-96.72	-25.1	-0.71	-1.72	-0.77	0.48	-0.18
4	150200	Baotou	2	-0.16	-99.64	-24.33	-0.57	-1.72	-0.77	0.48	-0.18
4	150400	Chifeng	3	-0.25	-99.49	-23.63	-0.57	-0.99	-0.76	0.48	-0.15
4	150500	Tongliao	4	0.02	-99.66	-23.61	-0.57	-1.95	-0.77	0.48	-0.18
4	150700	Hulunbuir	1	-0.14	-99.66	-24.33	-0.57	-1.72	-0.77	0.48	-0.18
4	150800	Bayannur	2	-0.12	-99.65	-24.37	-0.57	-1.33	-2.38	0.13	-0.21
4	152500	Xilinguole	3	-0.13	-99.65	-24.33	-0.57	-1.33	-2.38	0.1	-0.21
4	210100	Shenyang	5	-0.26	-94.63	-24.96	-0.71	1.42	3.83	0.48	0.36
4	210200	Dalian	3	-0.23	-97.47	-24.29	-0.71	0.13	3.83	0.51	0.33
4	210700	Jinzhou	5	-0.16	-99.66	-24.33	-0.57	-1.69	-0.77	0.48	0.33
4	210900	Fuxin	1	-0.17	-99.48	-24.65	-0.57	-1.47	3.12	-0.47	0.3
4	211000	Liaoyang	1	-0.12	-99.66	-24.37	-0.57	-1.69	-2.38	0.51	0.3
4	211200	Tieling	4	0.02	-99.67	-23.61	-0.57	-1.93	-1.43	-0.47	0.33
4	211400	Huludao	4	-0.16	-99.66	-24.33	-0.57	-1.69	-2.38	0.48	0.33
4	220100	Changchun	11	-0.32	-97.48	-23.49	-0.71	1.42	3.83	0.48	0.36
4	220300	Siping	4	-0.16	-99.49	-24.39	-0.57	-1.22	-0.76	0.51	0.3
4	220400	Liaoyuan	1	0.02	-99.67	-23.61	-0.57	-1.54	-1.43	-0.85	0.33
4	220500	Tonghua	1	-0.25	-97.5	-23.62	-0.71	-1.69	-2.38	0.48	0.33
4	220800	Baicheng	1	-0.21	-99.67	-23.61	-0.57	-1.69	-1.43	-0.47	0.33
4	230100	Harbin	70	-0.23	-94.6	-24.93	-0.71	14.92	3.76	1.27	0.33
4	230200	Qiqihar	9	-0.28	-99.66	-23.59	-0.57	0.13	-0.81	1.15	0.36
4	230300	Jixi	15	-0.02	-94.65	-24.66	-0.71	-1.7	3.12	-0.47	0.33
4	230400	Hegang	3	0.02	-99.66	-23.9	-0.57	-1.32	3.12	-0.85	0.33
4	230500	Shuangyashan	12	0.47	-96.73	-25.39	-0.71	-1.09	3.12	-0.85	0.33
4	230600	Daqing	5	0.02	-99.67	-23.61	-0.57	-1.93	-0.77	0.48	0.33
4	230800	Jiamusi	2	-0.25	-94.66	-24.37	-0.71	-1.69	-0.77	0.48	0.33
4	230900	Qitaihe	6	-0.25	-94.65	-24.66	-0.71	-1.09	3.12	-0.85	0.33
4	231000	Mudanjiang	2	-0.25	-96.74	-24.38	-0.71	-1.69	-0.77	0.48	0.33
4	231100	Heihe River	12	-0.25	-95.85	-24.67	-0.71	-1.09	3.12	-0.85	0.33
4	231200	Suihua	15	-0.23	-96.72	-25.11	-0.71	0.13	-0.73	0.51	0.33
4	310000	Shanghai	49	2.14	-94.09	2.8	-0.71	13.15	3.76	-4.98	-0.19
4	320100	Nanjing	34	0.4	-94.49	-22.68	1.33	1.23	3.76	0.58	0.36
4	320200	Wuxi	20	-0.25	-94.5	-22.69	0.75	-0.06	3.76	0.58	0.36
4	320300	Xuzhou	27	-0.23	-94.61	-12.2	-0.71	1.23	3.76	0.61	0.33
4	320400	Changzhou	14	-0.25	-94.64	-24.3	-0.71	-1.15	3.72	2.96	0.36
4	320500	Suzhou	16	-1.24	-94.45	-12.25	1.33	12.24	3.76	-6.96	0.33
4	320600	Nantong	10	-0.23	-99.64	-21.85	-0.57	-0.06	3.76	0.58	0.36
4	320700	Lianyungang	21	-0.16	-99.49	-24.39	-0.57	-0.97	-0.76	0.51	0.33
4	320800	Huaian	19	-0.19	-99.65	-24.34	-0.57	-0.06	-0.45	2.99	0.33
4	320900	Yancheng	10	-0.19	-99.65	-21.95	-0.57	-0.06	-0.45	0.61	0.33
4	321000	Yangzhou	3	-0.16	-99.64	-24.47	0.59	-0.97	-0.48	1.19	0.33
4	321100	Zhenjiang	3	-0.19	-96.58	-25.18	0.75	-1.69	-0.49	1.15	0.33
4	321200	Taizhou	8	-0.16	-99.49	-24.39	-0.57	-0.97	-0.48	1.19	0.33
4	330100	Hangzhou	19	-0.26	-94.46	-14.67	1.33	2.28	3.83	0.54	0.36
4	330200	Ningbo	17	-0.23	-94.49	-25.11	1.33	1.42	3.83	0.51	0.33
4	330300	Wenzhou	75	0.33	-83.73	-12.33	-0.28	2.28	3.85	0.54	1.51
4	330400	Jiaxing	7	-0.19	-94.65	-25.09	-0.71	-0.97	-0.4	0.48	0.36
4	330500	Huzhou	1	-0.16	-94.5	-25.24	1.33	-1.69	-0.77	0.51	0.3
4	330600	Shaoxing	8	-0.26	-94.5	-25.18	1.33	0.13	-0.37	0.48	0.36
4	330700	Jinhua	7	-0.23	-94.5	-23.61	-0.28	0.13	-0.37	0.51	0.33
4	330800	Quzhou	6	-0.16	-96.58	-23.65	-0.28	-1.69	-0.77	0.51	0.3
4	330900	Zhoushan	3	-0.16	-99.49	-24.39	-0.57	-1.31	-0.77	0.13	0.3
4	331000	Taizhou	15	0.4	-94.51	-25.18	1.33	0.13	-0.37	0.48	0.36
4	331100	Lishui	1	-0.16	-94.5	-24.47	0.56	-1.69	-0.77	0.51	0.3
4	340100	Hefei	51	1.13	-94.34	-13.95	1.33	1.79	3.83	0.48	0.36
4	340200	Wuhu	4	0.6	-99.52	-23.75	1.17	-1.45	-0.76	0.48	0.33
4	340300	Bengbu	58	0.6	-97.19	-23.74	9.34	-1.45	-0.76	0.48	0.33
4	340400	Huainan	10	0.26	-100.06	-23.73	1.17	-1.45	-0.76	0.48	0.33
4	340500	Maanshan	4	0.26	-100.06	-23.73	1.17	-1.93	-0.77	0.48	0.33
4	340600	Huaibei	3	0.6	-96.6	-24.38	-0.71	-1.93	-0.77	0.48	0.33
4	340700	Tongling	6	0.26	-100.06	-23.73	1.17	-1.54	-0.77	0.1	0.33
4	340800	Anqing	15	0.26	-100.04	-13.33	1.17	-1.2	-0.76	0.48	0.36
4	341100	Chuzhou	2	0.26	-100.06	-23.73	1.17	-1.18	-0.76	0.48	0.33
4	341200	Fuyang	41	0.79	-99.99	1.26	9.18	1.79	-0.73	0.48	0.36
4	341300	Suzhou	12	0.79	-100.06	-23.66	0.59	0.49	-0.73	0.48	0.36
4	341500	Liuan	20	0.79	-100.04	-23.7	9.18	0.49	-0.73	0.48	0.36
4	341600	Bozhou	34	0.79	-99.9	-23.59	-0.57	0.49	-0.73	0.48	0.36
4	341700	Chizhou	6	0.26	-100.07	-23.73	1.17	-1.54	-2.38	0.1	0.33
4	341800	Xuancheng	1	0.26	-100.06	-23.73	1.17	-1.93	-0.77	0.48	0.33
4	350100	Fuzhou	9	-0.4	-94.47	-16.85	-0.52	1.29	3.83	0.48	-1.16
4	350200	Xiamen	11	-0.03	-94.48	-23.63	-0.52	-0.88	-0.4	0.51	-0.81
4	350300	Putian	10	-0.27	-94.48	-23.6	-0.52	-1.63	-0.77	0.48	-0.99
4	350400	Sanming	1	-0.33	-99.64	-22.14	-0.44	-1.63	-0.77	0.48	-0.99
4	350500	Quanzhou	4	-0.34	-94.47	-23.47	-0.52	1.29	3.83	0.48	-1.16
4	350600	Zhangzhou	3	-0.34	-99.62	-22.84	-0.68	-0.01	-0.37	0.48	-1.16
4	350700	Nanping	8	-0.03	-94.48	-23.63	-0.28	-1.63	-0.77	0.51	-0.81
4	350800	Longyan	2	-0.22	-99.81	-22.84	-0.44	-1.63	-0.77	0.48	-0.99
4	350900	Ningde	9	-0.03	-97.32	-22.89	-0.28	-1.63	-0.77	0.51	-0.81
4	360100	Nanchang	55	-0.32	-94.45	-1.77	-0.28	0.1	-0.37	0.48	-0.15
4	360200	Jingdezhen	1	-0.25	-99.65	-22.14	-0.44	-1.33	-2.38	0.1	-0.18
4	360300	Pingxiang	7	-0.25	-94.5	-22.88	-0.28	-1.72	-0.77	0.48	-0.18
4	360400	Jiujiang	19	-0.25	-94.46	-2.63	0.56	-0.99	-0.76	0.48	-0.15
4	360500	Xinyu	37	-0.25	-94.5	-22.88	-0.28	-1.33	-0.77	0.1	-0.18
4	360600	Yingtan	8	-0.19	-96.57	-23.61	-0.28	-1.33	-2.38	0.1	-0.18
4	360700	Ganzhou	17	-0.23	-96.56	-23.55	-0.52	1.39	-0.81	1.15	-0.18
4	360800	Gian	5	-0.16	-99.63	-21.82	-0.68	-1.18	-0.84	1.92	-0.18
4	360900	Yichun	39	-0.26	-96.56	-23.59	-0.28	0.1	-0.73	0.48	-0.15
4	361000	Fuzhou	15	-0.21	-99.81	-22.12	-0.44	-1.24	-0.84	1.15	-0.18
4	361100	Shangrao	36	-0.32	-97.32	-13.83	-0.28	-0.08	-0.81	0.58	-0.15
4	370100	Jinan	8	-0.23	-94.64	-25.03	-0.71	0.13	3.83	0.51	0.33
4	370200	Qingdao	12	-0.23	-94.63	-22.6	-0.71	1.64	3.76	0.2	0.33
4	370300	Zibo	13	-0.19	-95.85	-25.1	-0.71	-0.97	-0.4	0.48	0.36
4	370400	Zaozhuang	4	-0.25	-96.74	-24.38	-0.71	-1.22	-0.76	0.48	0.33
4	370600	Yantai	15	-0.26	-94.64	-25	-0.71	0.13	3.83	0.48	0.36
4	370700	Weifang	14	-0.23	-94.63	-24.96	-0.71	2.28	3.76	1.21	0.33
4	370800	Jining	11	0.4	-94.65	-25.03	-0.71	1.42	-0.37	0.48	0.36
4	370900	Taian	12	-0.25	-94.66	-25.07	-0.71	0.13	-0.37	0.48	0.36
4	371000	Weihai	8	-0.25	-94.66	-24.37	-0.71	-1.69	-0.49	1.15	0.33
4	371100	Rizhao	1	-0.25	-96.74	-24.38	-0.71	-1.69	-0.77	0.48	0.33
4	371300	Linyi	12	-0.23	-94.64	-25.06	-0.71	2.28	-0.37	0.57	0.33
4	371400	Dezhou	8	-0.23	-97.48	-24.36	-0.71	0.13	-0.73	0.51	0.33
4	371500	Liaocheng	18	-0.32	-96.73	-24.35	-0.71	-0.06	-0.81	2.96	0.36
4	371600	Binzhou	3	-0.18	-96.75	-25.1	-0.71	-1.22	-0.76	-4.37	0.33
4	371700	Heze	5	-0.32	-96.73	-24.32	-0.71	1.42	-0.73	0.48	0.36
4	410100	Zhengzhou	30	-0.32	-94.61	-11.45	-0.71	1.62	3.76	0.17	-0.15
4	410200	Kaifeng	5	-0.25	-96.72	-24.38	-0.71	-0.99	-0.84	1.15	-0.15
4	410300	Luoyang	6	-0.23	-94.63	-22.71	-0.71	-0.08	-0.45	0.61	-0.18
4	410400	Pingdingshan	11	-0.25	-94.64	-25.07	-0.71	0.1	-0.81	1.15	-0.15
4	410500	Anyang	10	-0.32	-94.64	-24.34	-0.71	0.1	-0.81	1.15	-0.15
4	410600	Hebi	8	-0.19	-94.64	-25.09	-0.71	-1.33	-2.38	0.1	-0.18
4	410700	Xinxiang	14	-0.25	-94.64	-25.06	-0.71	-0.08	-0.81	2.96	-0.15
4	410800	Jiaozuo	11	-0.25	-94.64	-24.37	-0.71	-1.42	-0.84	2.96	-0.18
4	410900	Puyang	8	-0.02	-94.64	-24.37	-0.71	-1.47	-0.84	1.15	-0.18
4	411000	Xuchang	9	-0.19	-94.63	-25.09	-0.71	-0.99	-0.84	1.15	-0.15
4	411100	Luohe	7	-0.25	-94.65	-24.37	-0.71	-1.72	-0.77	0.48	-0.18
4	411300	Nanyang	28	-0.23	-94.23	-0.48	-0.71	1.62	-0.81	2.59	-0.18
4	411400	Shangqiu	16	-0.23	-100.21	-0.69	-0.57	0.1	-0.81	-0.31	-0.15
4	411500	Xinyang	67	-0.23	-96.97	51.06	-0.97	0.1	-1.11	-0.31	-0.18
4	411600	Zhoukou	9	-0.23	-99.61	-12.8	-0.57	1.21	-0.81	1.89	-0.15
4	411700	Zhumadian	31	-0.23	-99.08	0.21	-0.57	0.1	-0.81	1.19	-0.18
4	420100	Wuhan	24373	7.34	23764.4	338.29	6.77	0.69	1.13	-20.46	0.17
4	420200	Huangshi	308	-0.02	-92.61	279.55	-12.44	-1.61	-0.83	9.17	0.33
4	420300	Shiyan	191	-0.17	-93	141.47	-0.97	-1.12	-1.09	2.96	0.3
4	420500	Yichang	267	-0.18	-92.75	189.56	15.08	-0.66	-0.73	1.15	0.33
4	420600	Xiangyang	273	-1.24	-92.64	263.83	11.49	-0.12	-0.5	-33.45	0.33
4	420700	Ezhou	654	-0.25	-92.03	533.19	19.79	11.08	-0.91	35.82	0.31
4	420800	Jingmen	374	-0.25	-92.53	300.26	19.5	-1.38	-0.83	9.17	0.33
4	420900	Xiaogan	868	17.97	-92.61	757.54	19.6	-0.03	-0.72	32.72	0.36
4	421000	Jingzhou	562	-40.16	-92.68	565.06	19.81	-0.14	-0.87	-21.48	0.36
4	421100	Huanggang	894	22.04	-92.59	762.2	19.6	-0.03	-0.72	32.75	0.33
4	421200	Xianning	289	-0.18	-92.47	381.44	-45.71	-1.53	-0.91	-60.45	0.33
4	421300	Suizhou	291	-0.02	-92.66	242.91	7.07	-1.64	-1.02	6.31	0.33
4	422800	Enshi	80	0.26	-112.74	108.25	-4.41	-1.17	-2.62	-4.37	0.33
4	429004	Xiantao	193	0.6	-92.65	187.25	0.83	-1.26	-2.71	-0.69	0.33
4	429005	Qianjiang	30	0.6	-93.97	6.2	1.33	-1.54	-2.46	-0.69	0.33
4	429006	Tianmen	253	0.6	-92.69	147.06	1.62	1.98	11.81	9.11	0.33
4	430100	Changsha	48	-0.23	-94.09	1.07	-0.28	1.42	3.83	0.51	0.33
4	430200	Zhuzhou	31	0.47	-96.57	-13.21	-0.28	-0.94	-0.76	0.48	0.33
4	430300	Xiangtan	9	-0.13	-99.81	-22.84	-0.44	-1.69	-0.77	0.48	0.3
4	430400	Hengyang	3	-0.19	-99.79	-12.45	-0.68	0.12	-0.73	0.51	0.33
4	430500	Shaoyang	17	-0.19	-99.8	-16.92	-0.44	1.42	-0.73	0.51	0.33
4	430600	Yueyang	42	-0.23	-94.1	0.97	-0.28	0.13	-0.73	0.51	0.33
4	430700	Changde	14	-0.23	-99.62	-12.47	-0.44	0.13	-0.73	0.51	0.33
4	430900	Yiyang	16	-0.13	-99.79	-12.44	-0.44	-0.97	-0.76	0.48	0.33
4	431000	Chenzhou	10	-0.16	-99.81	-22.84	-0.44	-0.97	-0.76	0.48	0.36
4	431100	Yongzhou	5	-0.19	-99.81	-22.85	-0.44	0.13	-0.73	0.51	0.33
4	431200	Huaihua	1	-0.28	-99.82	-23.7	1.17	0.13	-0.73	0.48	0.36
4	431300	Loudi	20	0.51	-99.81	-16.95	-0.44	-1.22	-0.76	0.48	0.33
4	440100	Guangzhou	44	-0.1	-94.05	1.14	-0.52	14.79	3.83	0.6	-0.98
4	440200	Shaoguan	2	0	-99.79	-22.84	-0.68	-1.63	-0.77	0.48	-0.81
4	440300	Shenzhen	66	-0.42	-88.2	7.26	-0.52	14.79	3.85	0.6	-3.77
4	440400	Zhuhai	18	-0.03	-94.47	-17.74	-0.52	-1.63	-0.77	0.51	-0.81
4	440500	Shantou	3	-0.4	-94.49	-22.85	-0.52	-0.01	-0.73	0.48	-1.16
4	440600	Foshan	25	-0.4	-94.48	-22.74	-0.52	1.29	3.83	0.48	-1.16
4	440700	Jiangmen	11	-0.03	-94.48	-23.63	-0.52	-1.1	-0.76	0.51	-0.98
4	440800	Zhanjiang	3	-0.3	-99.79	-22.82	-0.68	-0.01	-0.73	0.48	-1.16
4	440900	Maoming	7	-0.06	-99.79	-22.82	-0.68	-0.01	-0.73	0.48	-0.98
4	441200	Zhaoqing	3	-0.27	-94.48	-23.6	-0.52	-1.1	-0.76	0.48	-1.16
4	441300	Huizhou	17	-0.03	-94.46	-13.23	-0.52	-1.1	-0.4	0.51	-0.98
4	441400	Meizhou	2	-0.29	-99.8	-22.12	-0.68	-1.1	-0.76	0.48	-1.16
4	441600	Heyuan	1	-0.29	-99.81	-22.12	-0.68	-1.63	-0.77	0.48	-0.99
4	441800	Qingyuan	2	0.43	-99.8	-22.84	-0.68	-1.15	-0.76	0.48	-0.99
4	441900	Dongguan	20	-0.67	-88.61	-13.05	-0.52	1.29	3.85	0.48	-3.95
4	442000	Zhongshan	18	-0.03	-94.48	-23.63	-0.52	-1.15	-0.4	0.51	-0.81
4	445200	Jieyang	1	-0.36	-99.8	-22.09	-0.68	-0.01	-0.73	0.48	-1.16
4	450100	Nanning	16	-0.23	-94.49	-23.57	-0.52	0.1	-0.37	0.48	-0.18
4	450200	Liuzhou	2	-0.17	-99.63	-22.86	-0.68	-1.24	-0.76	0.48	-0.21
4	450300	Guilin	3	-0.19	-99.8	-22.85	-0.44	0.1	-0.73	0.51	-0.18
4	450500	Beihai	9	-0.25	-97.33	-22.13	-0.52	-1.34	-0.77	0.1	-0.18
4	450600	Fangchenggang	2	-0.25	-97.34	-22.13	-0.52	-1.34	-1.43	-0.85	-0.18
4	450700	Qinzhou	1	0.02	-99.81	-22.12	-0.68	-1.95	-0.77	0.48	-0.18
4	450800	Guigang	1	-0.12	-99.8	-22.88	-0.68	-1	-0.76	0.51	-0.18
4	450900	Yulin	1	-0.19	-99.8	-22.85	-0.68	0.1	-0.73	0.51	-0.18
4	451200	Hechi	10	-0.12	-99.8	-22.88	-0.68	-1.24	-1.43	-0.43	-0.21
4	451300	Laibin	9	-0.16	-99.79	-23.13	-0.68	-1.49	3.12	-0.47	-0.18
4	460100	Haikou	10	-0.27	-94.48	-23.6	-0.52	-1.25	-0.77	0.1	-0.99
4	460200	Sanya	22	-0.03	-99.6	-23.13	-0.58	8.27	3.12	-0.85	-0.69
4	460400	Danzhou	4	0.18	-100.04	-22.41	-0.68	-1.26	3.12	-0.85	-0.99
4	500000	Chongqing	118	1.13	-93.83	52.42	1.62	15.19	3.76	1.52	-0.19
4	510100	Chengdu	33	0.4	-94.59	-14.49	-0.71	15.47	3.83	0.57	-0.19
4	510400	Panzhihua	2	-0.16	-97.48	-24.38	-0.71	-1.31	-0.77	0.13	0.3
4	510500	Luzhou	6	-0.12	-99.81	-22.88	-0.44	-0.97	-0.76	0.51	0.33
4	510600	Deyang	5	-0.02	-97.49	-23.62	-0.71	-1.45	-0.76	0.48	0.33
4	510700	Mianyang	3	0.02	-99.67	-23.61	-0.57	-1.2	-0.76	0.48	0.36
4	510900	Suining	5	-0.21	-99.67	-23.61	-0.57	-1.69	-0.77	0.48	0.33
4	511000	Neijiang	4	-0.12	-99.81	-24.48	1.17	-1.22	-0.76	0.51	0.3
4	511300	Nanchong	5	-0.19	-99.65	-24.34	-0.57	0.13	-0.73	0.51	0.33
4	511400	Meishan	3	0.51	-99.82	-24.45	1.17	-1.69	-0.77	0.48	0.33
4	511500	Yibin	2	-0.12	-99.81	-24.48	1.17	-0.97	-0.76	0.51	0.33
4	511600	Guangan	3	-0.13	-99.81	-24.45	1.17	-1.69	-0.77	0.48	0.3
4	511700	Dazhou	13	-0.28	-99.82	-23.7	1.17	0.13	-0.73	0.48	0.36
4	511800	Yaan	1	0.51	-99.67	-24.33	-0.57	-1.31	-1.43	-0.85	0.33
4	511900	Bazhong	4	0.02	-99.67	-23.61	-0.57	-1.45	-1.43	-0.47	0.33
4	512000	Ziyang	1	-0.13	-99.81	-24.45	1.17	-1.69	-0.77	0.48	0.3
4	513300	Ganzi	26	0.6	-97.35	-23.92	-0.71	-1.32	3.12	-0.85	0.33
4	513400	Liangshan	3	0.26	-99.91	-23.61	-0.57	-1.2	-0.76	0.48	0.36
4	520100	Guiyang	16	-0.23	-94.5	-25.22	1.33	0.13	-0.37	0.51	0.33
4	520200	Liupanshui	1	-0.16	-99.66	-24.33	-0.57	-1.69	-0.77	0.48	0.33
4	520300	Zunyi	16	-0.19	-99.81	-24.46	1.17	0.13	-0.81	1.19	0.33
4	520500	Bijie	10	-0.2	-99.65	-24.31	-0.57	0.13	-0.73	0.48	0.33
4	520600	Tongren	4	-0.12	-99.66	-24.37	-0.57	-1.69	-0.77	0.51	0.3
4	522300	Qianxinan	1	0.26	-100.07	-22.12	-0.44	-1.66	-0.76	0.48	0.33
4	522600	Qiandongnan	5	0.26	-100.06	-23.73	1.17	-1.45	-0.76	0.48	0.33
4	522700	Qiannan	10	0.26	-100.06	-23.69	0.59	-1.66	-0.76	0.48	0.33
4	530100	Kunming	8	-0.26	-94.63	-25.06	-0.71	-0.08	-0.45	2.96	-0.15
4	530300	Qujing	3	-0.28	-99.65	-23.59	-0.57	0.1	-0.81	1.15	-0.15
4	530400	Yuxi	1	0.02	-99.66	-23.61	-0.57	-1.95	-0.77	0.48	-0.18
4	530600	Zhaotong	9	-0.28	-99.65	-23.59	-0.57	0.1	-0.73	0.48	-0.15
4	532500	Honghe	3	0.26	-100.05	-22.95	0.4	-1.23	-0.84	1.15	-0.15
4	532600	Wenshan	1	0.26	-100.06	-22.12	-0.68	-1.47	-2.37	0.48	-0.18
4	532900	Dali	2	0.26	-99.89	-23.61	-0.57	-1.47	-0.76	0.48	-0.18
4	610100	Xian	34	-0.26	-94.6	-14.56	-0.71	2.26	3.76	1.21	-0.15
4	610300	Baoji	1	-0.18	-96.72	-25.1	-0.71	-1.24	-0.76	0.48	-0.18
4	610400	Xianyang	2	-0.17	-94.63	-25.09	-0.71	-0.99	-0.76	0.48	-0.18
4	610500	Weinan	5	-0.23	-95.83	-25.11	-0.71	0.1	-0.73	0.51	-0.18
4	610600	Yanan	1	-0.25	-99.49	-23.63	-0.57	-1.72	-0.77	0.48	-0.18
4	610800	Yulin.	1	-0.12	-99.64	-24.37	-0.57	-1.24	-0.4	0.51	-0.21
4	610900	Ankang	2	0.51	-99.65	-24.33	-0.57	-1.72	-0.77	0.48	-0.18
4	620100	Lanzhou	3	-0.18	-94.65	-25.09	-0.71	-1.24	-0.76	0.48	-0.18
4	620500	Tianshui	2	-0.18	-94.65	-25.09	-0.71	-1.24	-1.43	-0.47	-0.18
4	620800	Pingliang	8	-0.21	-99.65	-23.9	-0.57	-1.49	3.12	-0.47	-0.18
4	621000	Qingyang	1	-0.25	-99.49	-23.63	-0.57	-1.72	-2.38	0.48	-0.18
4	621100	Dingxi	4	-0.13	-99.63	-24.62	-0.57	-1.49	3.12	-0.47	-0.21
4	623000	Gannan	5	0.6	-94.5	-24.66	-0.71	-1.34	3.12	-0.85	-0.18
4	640100	Yinchuan	5	0.91	-94.64	-21.98	-0.71	-1.99	-0.85	-2.5	-0.99
4	640300	Wuzhong	16	-0.33	-99.47	-23.92	-0.57	-1.02	3.12	-0.85	-0.99
4	640400	Evalution	3	-0.29	-99.64	-23.9	-0.57	-1.02	3.12	-0.85	-0.99
4	650100	Urumqi	5	-0.03	-94.63	-25.13	-0.71	-1.15	-0.76	0.51	-0.81
4	652300	Changji	2	0.52	-94.5	-24.37	-0.71	-1.48	-0.77	0.1	-0.99
4	654000	Yili	5	0.52	-94.5	-24.37	-0.71	-1.33	-0.76	0.48	-1.16
4	810000	Hongkong	29	1.13	-94.36	-22.74	-0.52	1.79	3.83	0.48	0.36
Week	City Code	City	new cases	city internal flow	non-Hubei flow	non-Hubei flow (previous week)	Wuhan flow (previous week)	Hubei/non Wuhan flow (previous week)	relative humidity	population number	population density	gross domestic product	number of beds
5	110000	Beijing	24	-0.61	-1.35	-2.85	-58.59	-0.64	0.3	5.38	1.32	1.26	6.6
5	120000	Tianjin	12	-0.78	-0.2	-3.09	-62.43	-0.64	1.43	3.15	1.32	1.26	3.25
5	130100	Shijiazhuang	1	-0.99	-0.2	-3.09	-62.43	-0.75	0.39	2.99	1.23	1.26	3.25
5	130200	Tangshan	14	-1	-0.26	-0.17	-61.4	-0.71	2.72	-0.2	1.45	1.26	-0.4
5	130300	Qinhuangdao	1	-1.08	-0.26	0.1	-54.73	0.13	0.89	-6.46	-0.56	-0.39	-0.41
5	130500	Xingtai	1	-1.04	-0.26	0.1	-56.04	0.31	0.39	-5.43	1.4	-0.39	-0.4
5	130600	Baoding	1	-0.99	-0.2	-3.09	-62.2	-0.75	0.39	2.98	0.8	-0.39	3.25
5	130700	Zhangjiakou	3	-1.07	-0.26	0.1	-53.96	0.13	1.43	-7	-0.81	-0.39	-0.4
5	130900	Cangzhou	3	-1.04	-0.26	-0.17	-56.02	-0.71	0.39	-5.11	1.29	-0.39	-0.4
5	131000	Langfang	1	0.53	-0.26	-0.17	-62.01	-0.57	0.39	-1.94	1.45	-0.39	-0.4
5	140100	Taiyuan	2	-0.22	-0.26	-3.09	-56.71	0.13	0.39	-6.63	0.98	-0.39	3.94
5	140500	Jincheng	2	0.53	1.72	0.1	-55.67	-0.19	0.39	-7.09	-0.81	-0.39	-0.4
5	140600	Shuozhou	1	-0.58	-0.26	0.1	-54.24	0.13	0.39	-6.96	-0.81	-0.39	-0.14
5	140700	Jinzhong	1	-0.81	-0.75	-0.17	-56.62	-0.32	0.43	-1.64	-0.77	-0.39	-0.42
5	150400	Chifeng	2	-1.08	-0.26	0.1	-57.53	-0.24	-0.51	-1.89	-0.77	-0.39	-0.41
5	150500	Tongliao	1	-1.07	-0.26	0.1	-53.94	0.13	2.72	-7	-0.81	-0.39	-0.4
5	150700	Hulunbuir	1	-0.8	1.72	0.1	-53.05	-0.19	-1.04	-6.94	-0.81	-0.39	-0.41
5	150800	Bayannur	2	0.53	1.72	0.1	-55.08	-0.19	0.39	-7.67	-0.81	-0.39	-0.4
5	152500	Xilinguole	4	1.59	1.26	0.1	-54.71	0.79	2.72	-7.55	0.83	-0.39	-0.14
5	210200	Dalian	2	-0.84	-0.26	-3.09	-53.86	0.31	-0.78	-5.26	-0.43	1.26	3.25
5	210300	Anshan	1	-1.08	-0.26	0.1	-53.13	0.13	-0.78	-6.65	-0.56	-0.39	-0.41
5	211400	Huludao	1	-1.07	-0.26	0.1	-55.12	0.13	2.72	-6.41	-0.22	-0.39	-0.4
5	220100	Changchun	2	-0.84	-0.26	-3.09	-58.13	-0.71	-0.78	-0.54	-0.52	1.26	3.25
5	220300	Siping	1	-1.07	-0.26	0.1	-53.94	-0.24	2.72	-6.87	-0.77	-0.39	-0.4
5	220400	Liaoyuan	1	0.53	1.26	0.1	-53.08	-0.4	-1.04	-7.65	-0.81	-0.39	-0.15
5	220500	Tonghua	1	-0.23	-0.26	0.1	-52.93	0.13	-1.04	-6.98	-0.81	-0.39	-0.41
5	230100	Harbin	33	-1	1.25	-2.85	-58.3	-0.75	-0.9	6.7	1.82	1.26	8.76
5	230200	Qiqihar	7	-0.56	-0.26	0.1	-52.22	0.31	-1.04	-5.76	-0.81	-0.39	-0.41
5	230300	Jixi	2	1.87	1.72	0.1	-53.4	-0.8	-1.04	-7.57	-0.81	-0.39	-0.41
5	230500	Shuangyashan	4	2.15	1.72	0.1	-53.4	-0.18	-1.04	-7.57	-0.81	-0.39	-0.41
5	230600	Daqing	8	-0.23	-0.26	0.1	-52.93	0.13	-1.04	-6.98	-0.81	-0.39	-0.41
5	230700	Yichun	1	1.87	1.72	0.1	-53.4	-0.8	-1.04	-7.55	-0.81	-0.39	-0.15
5	230900	Qitaihe	1	1.87	1.72	0.1	-53.4	-0.8	-1.04	-7.55	-0.81	-0.39	-0.15
5	231000	Mudanjiang	2	0.52	1.26	0.1	-53.08	-0.07	-1.04	-7.67	-0.81	-0.39	-0.41
5	231100	Heihe River	1	1.87	1.72	0.1	-58.38	-0.8	-1.04	-2.59	-0.81	-0.39	-0.41
5	231200	Suihua	2	-0.77	-0.26	0.1	-52.22	0.31	-1.04	-5.78	-0.81	-0.39	-0.41
5	310000	Shanghai	16	-0.9	-1.08	-2.85	-59.71	-0.64	1.05	4.45	1.32	1.26	6.94
5	320100	Nanjing	2	-1	-0.2	-3.09	-61.16	-0.64	-0.36	2.88	1.59	1.26	3.24
5	320200	Wuxi	4	-1.05	-0.26	-3.09	-60.08	-0.65	-0.36	-0.65	1.81	1.26	3.93
5	320300	Xuzhou	3	-0.78	-0.2	-3.09	-62.42	-0.75	2.72	2.99	1.59	1.26	3.25
5	320400	Changzhou	8	-1.1	-0.26	0.1	-60.04	-0.65	-0.36	-0.87	1.81	1.26	-0.41
5	320500	Suzhou	2	-0.79	-0.28	-3.09	-61.17	-0.64	-0.36	3.15	1.32	1.26	3.32
5	320600	Nantong	1	-0.84	-0.26	-0.17	-59.96	-0.65	-0.78	-0.65	1.81	1.26	-0.41
5	320700	Lianyungang	3	-1.08	-0.26	0.1	-59.95	0.69	-0.51	-1.66	1.45	-0.39	-0.41
5	320800	Huaian	10	-1.05	-0.26	0.1	-59.73	0.87	-0.51	-0.86	1.02	-0.39	-0.41
5	320900	Yancheng	1	-0.84	-0.26	0.1	-58.26	-0.65	-0.78	-0.66	-0.39	1.26	-0.41
5	321000	Yangzhou	3	-1.08	-0.26	0.1	-59.88	-0.57	-0.78	-1.2	1.81	1.26	-0.41
5	321300	Suqian	1	-1.05	-0.26	0.1	-54.78	-0.32	-0.36	-5.56	1.45	-0.39	-0.41
5	330100	Hangzhou	4	-1	-0.28	-3.09	-59.46	-0.64	-0.36	2.87	-0.61	1.26	3.32
5	330200	Ningbo	4	-1.01	-0.34	-0.17	-59.99	-0.6	-0.78	-0.31	1.81	1.26	-0.33
5	330300	Wenzhou	8	-0.62	-0.2	0.1	-61.44	-0.75	-0.36	2.89	1.23	1.26	-0.43
5	330400	Jiaxing	3	-1.08	-0.26	0.1	-55.54	-0.57	-0.78	-5.6	1.81	-0.39	-0.41
5	331000	Taizhou	2	-1.05	-0.26	0.1	-54.62	-0.65	-0.78	-5.22	1.45	-0.39	-0.41
5	340100	Hefei	8	-1.03	-0.34	-3.09	-59.35	-0.6	-0.46	-0.42	1.81	1.26	3.38
5	340200	Wuhu	2	-1.08	-0.26	0.1	-59.94	-0.32	-0.78	-1.18	1.81	-0.39	-0.41
5	340300	Bengbu	14	-0.23	-0.26	0.1	-60.74	0.69	-0.36	-1.64	1.45	-0.39	-0.41
5	340400	Huainan	4	-1.08	-0.26	0.1	-55.12	0.13	-0.36	-6.64	1.77	-0.39	-0.41
5	340500	Maanshan	3	-0.8	-0.26	0.1	-55.59	-0.57	-0.36	-6	1.81	-0.39	-0.41
5	340600	Huaibei	2	0.53	-0.26	0.1	-57	0.13	2.72	-7.37	1.77	-0.39	-0.4
5	340700	Tongling	1	-1.08	-0.26	0.1	-59.94	-0.57	-0.78	-1.18	1.81	-0.39	-0.15
5	340800	Anqing	2	-0.87	-0.26	0.1	-59.54	-0.32	0.89	-1.19	-0.52	-0.39	-0.41
5	341200	Fuyang	9	-0.71	-0.28	-0.17	-60.63	-0.71	-0.31	3.42	1.81	-0.39	-0.41
5	341300	Suzhou	2	-1.05	-0.26	0.1	-55.37	0.31	-0.36	-5.65	1.4	-0.39	-0.41
5	341500	Liuan	8	-0.66	-0.26	0.1	-58.33	-0.4	-0.36	-0.98	-0.17	-0.39	-0.41
5	341600	Bozhou	2	-0.83	-0.26	0.1	-61.43	-0.65	2.72	-0.65	1.45	-0.39	-0.4
5	350100	Fuzhou	5	-1.05	-0.26	-0.17	-59.68	-0.71	-1.04	-0.3	1.45	1.26	-0.41
5	350200	Xiamen	1	-1.08	-0.26	-0.17	-59.94	-0.57	-0.78	-1.2	1.81	-0.39	-0.41
5	350300	Putian	1	-0.8	-0.26	0.1	-55.24	0.13	-0.78	-6.64	1.77	-0.39	-0.41
5	350400	Sanming	1	-1.08	-0.26	0.1	-57.52	-0.57	-0.78	-1.56	-0.77	-0.39	-0.41
5	350500	Quanzhou	2	-1	-0.2	-0.17	-61	-0.75	-0.78	2.99	1.59	1.26	-0.43
5	350600	Zhangzhou	1	-1.05	-0.26	0.1	-53.78	-0.65	-0.78	-5.06	-0.52	-0.39	-0.41
5	350900	Ningde	1	-1.08	-0.26	0.1	-52.29	0.13	-1.04	-7	-0.81	-0.39	-0.41
5	360100	Nanchang	13	-0.58	-0.75	-0.17	-57.64	-0.4	-0.46	-0.71	1.45	1.26	-0.43
5	360200	Jingdezhen	1	-0.23	-0.26	0.1	-53.96	0.13	-0.78	-6.79	-0.22	-0.39	-0.41
5	360300	Pingxiang	2	-0.59	-0.26	0.1	-54.7	0.13	-1.04	-6.63	0.98	-0.39	-0.41
5	360400	Jiujiang	4	-1.12	-1.3	0.1	-55.5	2.35	-0.74	-1.34	-0.17	-0.39	-0.43
5	360500	Xinyu	6	2.15	1.26	0.1	-53.91	-0.76	-0.78	-7.09	-0.17	-0.39	-0.15
5	360800	Gian	2	-1.1	-0.26	0.1	-57.52	-0.65	-0.78	-1.22	-0.77	-0.39	-0.41
5	360900	Yichun	5	-1.05	-0.26	0.1	-53.78	-0.4	-0.78	-5.38	-0.17	-0.39	-0.41
5	361000	Fuzhou	1	-1.08	-0.26	0.1	-52.54	-0.57	-0.78	-6.54	-0.77	-0.39	-0.41
5	361100	Shangrao	1	-0.84	-0.26	0.1	-53.15	-0.65	-1.04	-5.8	-0.17	-0.39	-0.41
5	370200	Qingdao	4	-0.79	-0.2	-3.09	-61.01	-0.75	-0.78	2.99	1.59	1.26	3.24
5	370300	Zibo	1	-1.07	-0.26	-0.17	-56.32	0.13	0.39	-6.64	1.77	1.26	-0.4
5	370400	Zaozhuang	1	-1.07	-0.26	0.1	-61.35	0.13	2.72	-1.66	1.77	-0.39	-0.4
5	370600	Yantai	1	-1.05	-0.26	-0.17	-54.53	0.31	-0.78	-5.43	1.25	1.26	-0.41
5	370700	Weifang	3	-0.78	-0.2	-3.09	-62.42	-0.75	2.72	2.99	1.23	1.26	3.25
5	370800	Jining	207	-0.6	-0.2	1.78	-24.26	17.44	11.01	60.81	1.81	1.26	8.56
5	370900	Taian	2	-1.04	-0.26	0.1	-56.03	0.31	0.39	-5.43	1.77	-0.39	-0.4
5	371100	Rizhao	1	-1.08	-0.26	0.1	-60.08	0.13	-0.36	-1.67	1.25	-0.39	-0.41
5	371300	Linyi	2	-0.79	-0.2	-3.09	-62.49	-0.75	0.89	3.26	0.95	-0.39	3.24
5	371400	Dezhou	2	-1.04	-0.26	-0.17	-61.43	0.31	0.39	-0.85	1.4	-0.39	-0.4
5	371600	Binzhou	1	-1.07	-0.26	0.1	-54.67	0.13	2.72	-6.65	-0.43	-0.39	-0.4
5	410100	Zhengzhou	15	-1.01	-1.35	-2.85	-58.68	-0.64	0.22	4.47	1.59	1.26	6.6
5	410200	Kaifeng	1	-1.07	-0.26	0.1	-61.36	-0.57	0.39	-1.21	1.81	-0.39	-0.4
5	410300	Luoyang	1	-1.04	-0.26	0.1	-59.73	-0.4	0.39	-0.63	-0.39	-0.39	-0.4
5	410400	Pingdingshan	1	-1.04	-0.26	0.1	-61.43	-0.4	0.39	-0.63	1.45	-0.39	-0.4
5	410500	Anyang	3	-0.76	-0.26	0.1	-61.7	-0.65	0.39	-0.65	1.81	-0.39	-0.4
5	410700	Xinxiang	2	-0.76	-0.26	0.1	-61.7	-0.65	0.39	-0.65	1.81	-0.39	-0.4
5	410800	Jiaozuo	3	-0.22	-0.26	0.1	-57.02	0.13	0.39	-6.62	1.77	-0.39	-0.4
5	410900	Puyang	4	0.53	-0.26	0.1	-62	0.16	0.39	-2.27	1.81	-0.39	-0.4
5	411000	Xuchang	2	-1.07	-0.26	0.1	-61.36	-0.57	0.39	-1.21	1.81	-0.39	-0.4
5	411100	Luohe	2	0.53	-0.26	0.1	-62	-0.57	0.39	-1.94	1.81	-0.39	-0.4
5	411300	Nanyang	9	-1.01	-1.24	0.1	-57.08	1.72	0.43	4.69	-0.74	-0.39	-0.44
5	411400	Shangqiu	3	-0.83	-0.26	-0.17	-61.44	-0.65	0.39	-0.65	1.81	-0.39	-0.4
5	411500	Xinyang	27	-1.06	-1.3	0.1	-56.97	2.35	2.77	-1.13	-0.17	-0.39	-0.42
5	411600	Zhoukou	7	-0.78	-0.2	-0.17	-62.48	-0.75	2.72	2.99	1.59	-0.39	-0.42
5	411700	Zhumadian	2	-1.04	-0.26	0.1	-61.41	-0.65	0.39	-0.66	1.29	-0.39	-0.4
5	420100	Wuhan	9355	1.01	0.15	-0.97	9222.27	0.82	1.77	2.93	1.49	0.61	4.33
5	420200	Huangshi	54	1.96	-1.3	0.1	-5.33	0.4	-2.03	-2.16	6.77	-0.24	-0.43
5	420300	Shiyan	68	1.97	2.75	0.1	0.17	3.75	1.22	-1.8	-15.18	-0.24	-0.42
5	420500	Yichang	45	0.91	-1.3	0.1	-1.93	0.4	3.12	-2.62	-15.51	-0.24	-0.42
5	420600	Xiangyang	59	0.19	-1.3	0.1	-8.17	1.68	0.9	0.04	0.4	-0.24	-0.42
5	420700	Ezhou	223	59.57	6.27	0.1	46	4.53	0.4	-1.19	31.31	-0.24	-0.16
5	420800	Jingmen	21	0.91	-1.3	0.1	-14.37	0.4	0.67	-2.62	-7.28	-0.24	-0.42
5	420900	Xiaogan	352	11.07	-1.27	0.1	172.55	2.38	45.13	1.63	30.99	-0.19	-0.3
5	421000	Jingzhou	101	-7.98	-1.27	0.1	61.3	1.15	-13.96	0.8	-6.44	-0.19	-0.31
5	421100	Huanggang	73	-12.29	-1.27	0.1	54.87	1.21	-13.96	0.09	-8.13	-0.19	-0.31
5	421200	Xianning	136	9.82	2.56	0.1	77.26	2.6	-13.96	-1.38	-7.78	-0.19	-0.31
5	421300	Suizhou	81	2.54	6.27	0.1	-10.97	4.53	3.01	-1.78	-7.28	-0.24	-0.15
5	422800	Enshi	14	-3.72	-1.3	0.1	-6.44	2.43	-4.44	-1.23	-15.51	-0.24	-0.43
5	429004	Xiantao	68	2.53	2.75	0.1	-2.78	3.76	-0.07	-1.42	6.77	-0.24	-0.16
5	429005	Qianjiang	84	4.6	6.27	0.1	-4.44	4.53	3.01	-1.43	3.15	-0.24	-0.15
5	429006	Tianmen	88	1.97	2.75	0.1	-3.4	3.75	3.01	-1.42	6.77	-0.24	-0.15
5	430100	Changsha	4	-1.03	-0.82	-3.09	-57.38	-0.6	-0.74	-0.55	1.45	1.26	3.46
5	430200	Zhuzhou	1	-1.1	-0.75	-0.17	-55.52	-0.57	-0.74	-1.67	-0.17	-0.39	-0.43
5	430300	Xiangtan	1	-1.1	-0.34	-0.17	-59.32	-0.57	-0.74	-1.18	1.45	-0.39	-0.43
5	430400	Hengyang	2	-0.85	-0.26	-0.17	-58.32	-0.4	-0.78	-0.63	-0.39	-0.39	-0.41
5	430500	Shaoyang	2	-0.85	-0.26	-0.17	-58.19	-0.65	-0.78	-1	-0.17	-0.39	-0.41
5	430600	Yueyang	7	-1.07	-1.3	-0.17	-55.57	2.35	-0.46	-1.13	-0.17	-0.39	-0.43
5	430700	Changde	2	-0.84	-0.81	-0.17	-58.17	2.35	-0.78	-1.02	-0.17	-0.39	-0.41
5	431200	Huaihua	1	-0.84	-0.26	0.1	-57.6	-0.65	-0.78	-1.01	-0.77	-0.39	-0.41
5	431300	Loudi	3	-1.08	-0.26	0.1	-54.87	-0.57	-0.78	-6.01	1.02	-0.39	-0.41
5	440100	Guangzhou	11	-0.99	-0.86	-2.85	-62.4	-0.64	2.51	3.87	1.32	1.26	6.47
5	440200	Shaoguan	2	-1.08	-0.26	0.1	-57.52	-0.32	-0.78	-1.53	-0.77	-0.39	-0.41
5	440300	Shenzhen	16	-1.02	-1.32	-3.09	-57.41	2.39	-0.31	4.27	1.32	1.26	3.44
5	440400	Zhuhai	7	0.52	-0.26	-0.17	-60.58	-0.32	-0.78	-1.91	1.81	-0.39	-0.41
5	440600	Foshan	2	-1	-0.34	-0.17	-61.42	-0.6	0.39	-0.31	1.81	1.26	-0.32
5	440700	Jiangmen	1	-1.07	-0.26	-0.17	-54.67	-0.57	2.72	-6.19	-0.39	-0.39	-0.4
5	440900	Maoming	1	-0.84	-0.26	-0.17	-60.01	-0.65	-0.78	-0.66	1.29	-0.39	-0.41
5	441200	Zhaoqing	1	-0.8	-0.26	0.1	-53.41	0.13	-0.78	-7	-0.22	-0.39	-0.41
5	441300	Huizhou	6	-0.56	-0.26	-0.17	-58.59	-0.4	-0.78	-0.61	-0.39	-0.39	-0.41
5	441400	Meizhou	2	-0.69	-0.26	0.1	-53.13	0.13	-0.78	-7	-0.22	-0.39	-0.41
5	441600	Heyuan	1	-1.08	-0.26	0.1	-52.54	-0.57	-0.78	-6.54	-0.77	-0.39	-0.41
5	441900	Dongguan	20	-0.99	-0.83	-0.17	-62.18	2.15	2.72	13.27	1.68	1.26	-0.32
5	442000	Zhongshan	2	0.53	-0.26	-0.17	-61.98	-0.32	2.72	-1.91	1.81	-0.39	-0.4
5	450100	Nanning	7	-1.05	-0.26	-0.17	-58.19	-0.4	-0.51	-0.98	-0.17	-0.39	-0.41
5	450200	Liuzhou	2	-1.08	-0.26	-0.17	-52.74	-0.57	-0.51	-6.35	-0.77	-0.39	-0.41
5	450500	Beihai	4	0.52	-0.26	0.1	-53.77	0.13	-0.78	-7.36	-0.56	-0.39	-0.15
5	450600	Fangchenggang	2	1.58	-0.26	0.1	-53.16	0.13	-0.78	-7.6	-0.81	-0.39	-0.15
5	450900	Yulin	2	-0.84	-0.26	0.1	-53.92	0.31	-0.78	-5.26	-0.43	-0.39	-0.41
5	451200	Hechi	3	-0.87	-0.26	0.1	-52.74	0.13	-0.78	-6.81	-0.81	-0.39	-0.41
5	460100	Haikou	10	1.58	-0.26	-0.17	-55.59	0.13	-0.78	-7.27	1.77	-0.39	-0.41
5	500000	Chongqing	38	-0.62	0.21	-2.85	-55.33	1.72	-0.62	8.95	2.41	1.26	8.89
5	510100	Chengdu	8	-0.78	-0.86	-2.85	-62.42	-0.64	0.18	3.86	1.32	1.26	6.47
5	510400	Panzhihua	3	0.53	-0.26	0.1	-54.58	-0.57	2.72	-7.27	-0.77	-0.39	-0.4
5	510500	Luzhou	5	-1.07	-0.26	0.1	-54.54	-0.57	2.72	-6.54	-0.17	-0.39	-0.4
5	510600	Deyang	1	-1.07	-0.26	-0.17	-56.39	-0.57	0.39	-6.19	1.45	-0.39	-0.4
5	510900	Suining	7	-0.79	-0.26	0.1	-56.85	-0.32	0.39	-5.97	1.81	-0.39	-0.4
5	511000	Neijiang	1	-1.07	-0.26	0.1	-56.38	-0.32	0.39	-6.16	1.81	-0.39	-0.4
5	511300	Nanchong	3	-0.83	-0.26	0.1	-61.16	-0.4	0.39	-0.63	1.02	-0.39	-0.4
5	511500	Yibin	1	-0.86	-0.26	-0.17	-54.57	0.69	0.39	-7	-0.17	-0.39	-0.4
5	511700	Dazhou	5	-1.05	-0.26	0.1	-58.19	-0.4	-0.51	-0.98	-0.17	-0.39	-0.41
5	513300	Ganzi	25	2.15	1.72	0.1	-53.39	0.68	-1.04	-7.55	0.83	-0.39	-0.15
5	513400	Liangshan	3	-0.89	-0.26	-0.17	-52.3	-0.65	-1.04	-6.2	-0.77	-0.39	-0.41
5	520100	Guiyang	2	-1.05	-0.26	-0.17	-59.47	-0.65	-1.04	-0.66	1.02	-0.39	-0.41
5	520300	Zunyi	4	-0.84	-0.26	-3.09	-57.32	-0.65	-1.04	-1.01	-0.77	-0.39	3.93
5	530100	Kunming	6	-1.05	-0.34	-3.09	-52.73	-0.65	-0.51	-5.58	-0.17	1.26	3.33
5	530600	Zhaotong	6	-0.85	-0.26	-0.17	-51.95	0.31	-1.04	-5.78	-0.81	-0.39	-0.41
5	532500	Honghe	1	-0.87	-0.26	0.1	-52.55	0.13	-0.78	-7	-0.81	-0.39	-0.41
5	610100	Xian	6	-0.71	-0.2	-3.09	-62.7	-0.64	0.39	2.88	1.59	1.26	3.25
5	610500	Weinan	1	-1.04	-0.26	0.1	-54.34	-0.65	0.39	-5.23	-0.39	-0.39	-0.4
5	610700	Hanzhong	5	-1.07	-0.26	0.1	-53.96	0.13	0.39	-7	-0.81	-0.39	-0.4
5	610900	Ankang	3	-1.07	-0.81	0.1	-58.92	2.43	0.39	-1.57	-0.77	-0.39	-0.4
5	620100	Lanzhou	1	-0.22	-0.26	-0.17	-55.19	-0.57	0.39	-6.52	-0.17	-0.39	-0.4
5	640100	Yinchuan	1	0.53	-0.26	0.1	-55.18	0.13	0.39	-7.15	-0.81	-0.39	-0.4
5	640300	Wuzhong	3	1.59	-0.26	0.1	-54.58	0.13	0.39	-7.61	-0.81	-0.39	-0.14
5	650400	Turfan	2	3.93	1.72	0.1	-53.62	-0.8	-0.78	-7.55	-0.81	-0.39	-0.15
5	654000	Yili	4	1.58	1.72	0.1	-53.4	-0.19	-1.04	-7.57	-0.81	-0.39	-0.41
5	810000	Hongkong	15	-1.05	1.72	0.1	-55.03	1.61	-0.78	-3.55	1.77	1.26	-0.41
Week	City Code	City	new cases	city internal flow	Wuhan flow (previous week)	lowest temperature	relative humidity	population density	number of doctors
6	110000	Beijing	17	-2.77	-68.5	-1.07	2.68	1.96	3.81
6	120000	Tianjin	5	-3.21	-70.06	-1.07	2.15	0.85	-0.12
6	130100	Shijiazhuang	1	-3.25	-70.14	-1.07	2.15	-0.57	-0.12
6	130200	Tangshan	1	-3.25	-70.14	-1.07	2.15	-0.57	-0.12
6	130400	Handan	1	-3.25	-70.14	-1.07	2.15	-0.57	-0.12
6	130700	Zhangjiakou	7	-2.85	-70.06	-1.07	2.15	-1.18	0.03
6	140700	Jinzhong	1	-3.06	-68.79	-1.07	2.68	-1.4	0.03
6	210600	Dandong	1	-2.85	-70.06	-1.07	2.15	-1.18	-0.4
6	220500	Tonghua	2	-2.65	-67.39	-1.07	-0.88	-1.27	0.03
6	230100	Harbin	1	-2.65	-67.39	-1.07	-0.88	-1.27	-0.12
6	310000	Shanghai	3	-3.15	-71.41	0.36	2.15	1.94	-0.12
6	340200	Wuhu	1	-2.97	-68.95	0.36	-0.8	-0.52	0.03
6	340500	Maanshan	1	-3.25	-70.15	-1.07	2.15	-0.57	-0.4
6	350100	Fuzhou	1	-2.97	-68.91	0.36	-0.8	-0.57	-0.12
6	350300	Putian	1	-3.25	-71.58	0.36	2.15	-0.57	-0.4
6	350500	Quanzhou	1	-3.25	-71.58	0.36	2.15	-0.57	-0.12
6	360100	Nanchang	1	-2.92	-68.96	0.36	-0.88	-0.49	-0.12
6	370200	Qingdao	1	-3.25	-70.14	-1.07	2.15	-0.57	-0.12
6	370300	Zibo	1	-3.25	-70.14	-1.07	2.15	-0.57	-0.12
6	370800	Jining	4	-3.25	-70.14	-1.07	2.15	-0.57	-0.12
6	370900	Taian	1	-3.25	-70.14	-1.07	2.15	-0.57	-0.12
6	411300	Nanyang	1	-3.25	-68.74	-1.07	2.68	-0.5	-0.12
6	411500	Xinyang	4	-3.25	-69.55	-1.07	2.37	-0.51	0.03
6	420100	Wuhan	3776	12.22	3663.17	0.36	2.38	0.5	-0.03
6	420200	Huangshi	40	5.94	-41.15	2.18	-2.01	0.2	0.11
6	420300	Shiyan	18	6.48	-58.84	-6.54	3.59	-1.77	0.11
6	420500	Yichang	36	21.25	-51.44	2.18	-1.55	-1.92	-0.05
6	420600	Xiangyang	5	-1.92	-59.05	-6.54	2.68	-0.21	-0.12
6	420700	Ezhou	48	16.18	-50.57	2.18	-1.55	0.25	-0.27
6	420800	Jingmen	125	35.49	-18.58	2.18	3.59	7.21	0.11
6	420900	Xiaogan	172	23.17	32.42	2.18	30.63	0.24	0.1
6	421000	Jingzhou	62	-1.6	-5.15	2.18	-10.27	-0.16	-0.12
6	421100	Huanggang	49	-6.57	-9.44	2.18	-10.19	-0.16	-0.12
6	421200	Xianning	70	6.78	-5.44	2.18	-11.03	1.07	0.11
6	421300	Suizhou	20	7.34	-63.85	0.36	3.59	-0.82	-0.55
6	422800	Enshi	7	-2.11	-57.12	-6.54	-1.25	-1.59	0.03
6	429004	Xiantao	7	-4.61	-51.24	2.18	-2.01	0.2	-0.55
6	429005	Qianjiang	10	1.88	-68.08	0.36	-1.55	0.02	-0.55
6	429006	Tianmen	19	7.1	-62.12	0.36	-1.55	0.02	-0.55
6	429021	Shennongjia	1	-0.17	-68.4	-1.07	-1.64	-1.97	-0.55
6	430200	Zhuzhou	2	-2.89	-68.42	0.36	-1.25	-0.5	-0.12
6	430300	Xiangtan	1	-2.89	-68.95	0.36	-0.88	-0.52	0.03
6	430700	Changde	2	-2.89	-68.91	0.36	-0.88	-0.57	-0.12
6	430900	Yiyang	1	-2.89	-68.91	0.36	-0.88	-0.57	-0.12
6	431100	Yongzhou	1	-2.64	-68.88	0.36	-0.88	-0.09	-0.12
6	440100	Guangzhou	7	-3.15	-71.41	0.36	2.15	1.94	-0.12
6	440300	Shenzhen	1	-3.15	-71.41	0.36	2.15	1.94	-0.12
6	441200	Zhaoqing	1	-3.25	-71.58	0.36	2.15	-0.57	0.03
6	441700	Yangjiang	1	-2.89	-68.91	0.36	-0.88	-0.57	-0.4
6	441900	Dongguan	6	-3.15	-71.41	0.36	2.15	1.94	-0.12
6	450100	Nanning	1	-3.25	-71.58	0.36	2.15	-0.57	-0.12
6	450300	Guilin	1	-2.48	-68.82	0.36	-0.88	-1.18	-0.12
6	451200	Hechi	4	-2.48	-68.82	0.36	-0.88	-1.18	0.03
6	500000	Chongqing	9	-2.5	-68.38	0.36	-1.25	-0.5	3.81
6	511300	Nanchong	1	-2.97	-68.91	0.36	-0.8	-0.57	-0.12
6	511700	Dazhou	1	-2.89	-68.91	0.36	-0.88	-0.57	0.03
6	512000	Ziyang	1	-3.25	-71.58	0.36	2.15	-0.57	-0.4
6	513300	Ganzi	10	7.39	-70.05	-1.07	3.06	-1.82	-0.55
6	640100	Yinchuan	1	-1.25	-70.14	-1.07	2.15	-1.5	0.03
6	640500	Zhongwei	1	-1.26	-70.15	-1.07	2.15	-1.5	-0.62
6	810000	Hongkong	27	-0.36	-67.7	0.36	-0.88	13.87	-0.11
Week	City Code	City	growth rates	non-Hubei flow (previous week)	highest temperature	population number	per capita income	number of COVID-19 hospitals	percentage of the population aged >=65 years
1	110000	Beijing	4.08	-8.25	-0.41	3.11	-6.13	6.06	-1.91
1	120000	Tianjin	5	-4.37	-0.55	3.43	-3.72	-3	-0.46
1	130100	Shijiazhuang	10	-3.74	-0.71	4.47	1.32	-3.61	-0.3
1	130900	Cangzhou	17	0.17	1.52	1.25	2.48	-2.83	-0.34
1	140100	Taiyuan	3	-2.76	0.17	-1.89	-0.7	-2.54	-0.43
1	150700	Hulunbuir	1	0.35	-2.94	-4.17	0.74	-3.27	-0.55
1	210100	Shenyang	4	-1.97	-3.51	1.03	-1.38	-1.35	-0.82
1	210200	Dalian	6	10.9	-0.06	0.3	-0.57	-15.6	-1.17
1	211300	Chaoyang	4	0.15	-1.83	-1.56	0.93	-6.19	-0.72
1	220100	Changchun	2	-0.09	-3.88	0.79	-1.06	-1.41	-1.67
1	220200	Jilin	2	11.15	-3.8	-2.12	0.76	-14.43	-1.71
1	220700	Songyuan	1	0.67	-2.69	-2.24	-0.35	-5.06	-1.72
1	230100	Harbin	17	-7.62	-0.55	3.56	1.16	9.31	-1.72
1	230600	Daqing	6	11.83	-1.73	-1.68	0.42	-14.19	-1.42
1	231000	Mudanjiang	1	0.33	-4.64	-3.52	0.99	-2.44	-1.6
1	231200	Suihua	11	10.19	-1.2	1.63	2.1	-13.87	-1.54
1	310000	Shanghai	5.4	-8.11	0.19	3.12	-4.92	3.19	-0.16
1	320100	Nanjing	7.33	-6.52	1.92	0.67	-5.07	3.52	-0.22
1	320200	Wuxi	11	-6.04	4.24	1.19	-4.02	3.21	0.23
1	320500	Suzhou	15	-6.76	2.04	3.53	-3.24	4.15	0.06
1	320600	Nantong	9	-4.84	2.42	0.5	-4.57	2.97	-0.03
1	320700	Lianyungang	8	9.79	0.17	-1.83	1.65	-13.31	-0.77
1	321000	Yangzhou	7	-5.9	2.11	-0.8	-4.8	5.9	-0.34
1	330100	Hangzhou	13.17	-3.31	2.84	4.06	-2.89	0	-0.13
1	330200	Ningbo	8.2	-0.98	2.99	0.41	-3.26	-1.36	-0.36
1	330300	Wenzhou	36.83	2.67	-0.07	10.87	1.64	0.93	1.48
1	330400	Jiaxing	4.33	-0.29	2.78	-1.95	-1.18	-1.95	-0.88
1	330600	Shaoxing	22	-0.75	4.01	1.19	-0.27	0.09	0.27
1	330700	Jinhua	26	2.19	3.97	1.52	1.54	0.09	-0.16
1	330800	Quzhou	5	10.18	-1.72	-3.49	1.75	-13.43	-0.13
1	330900	Zhoushan	6	0.67	1.48	-1.55	-1.34	-2.75	-2.02
1	331000	Taizhou	3.5	9.74	-1.72	0.55	-0.12	-12.88	-0.19
1	340100	Hefei	7.33	-1.9	1.34	1.04	-1.27	-1.01	-0.84
1	340300	Bengbu	14	-0.71	2.83	-1.5	1.44	-2.98	-0.45
1	340800	Anqing	23	1.1	3.57	2.88	1.7	-1.41	-0.22
1	341100	Chuzhou	3	-1.97	1.4	-2.11	-0.69	-2.91	-0.41
1	341200	Fuyang	18	0.62	2.17	1.77	4.75	-2.77	-0.97
1	341500	Liuan	3.5	-1.73	0.9	0.57	0.32	-5.01	-0.33
1	341600	Bozhou	19	1.19	3.29	1.88	3.43	-3.02	-1.17
1	341700	Chizhou	3	0.22	2.95	-3.47	-0.77	-5.94	-1.1
1	350100	Fuzhou	7	-0.16	-1.84	0.37	-0.95	-0.83	-0.24
1	350200	Xiamen	3.33	-0.19	-2.45	-1.48	-2.01	-2.15	-0.17
1	350500	Quanzhou	21	3.56	-1.06	4.6	1.24	0.63	-0.26
1	350900	Ningde	8	11.63	-1.88	-1.89	1.65	-13.46	-0.45
1	360100	Nanchang	32.5	5.57	4.93	1.72	5.98	-0.03	0.27
1	360300	Pingxiang	7	1.03	1.75	-3.73	1.09	-4.96	-0.48
1	360400	Jiujiang	41	6.31	6.25	3.1	2.64	-0.54	0.41
1	360500	Xinyu	27	3.91	5.53	0.32	0.92	-2.15	0.62
1	360800	Gian	7	-7.68	-2.47	0.68	2.38	5.33	-1.26
1	361000	Fuzhou	14	-7.47	1.77	-1.05	2.99	10.43	-0.73
1	410100	Zhengzhou	9	-7.76	2.04	3.28	-3.96	2.42	-0.74
1	410300	Luoyang	2	-7.44	1.6	0.23	-1.74	1.33	-1.21
1	411200	Sanmenxia	5	1.8	-0.21	-3.99	1.5	-4.93	-0.69
1	411500	Xinyang	48	4.31	4.45	1.2	7.27	12.7	-0.06
1	411600	Zhoukou	35	-2.11	2.76	1.42	10.29	11.38	-0.22
1	420100	Wuhan	4.76	-9.11	0.38	3.02	-5.66	2.36	4.97
1	420300	Shiyan	149	60.28	7.37	-0.65	2.03	52.84	12.73
1	420500	Yichang	166	64.01	9.63	-0.38	8.74	49.07	12.83
1	420800	Jingmen	27.38	13.35	4.23	-1.39	1.69	-11.05	6.88
1	420900	Xiaogan	23.59	-7.29	-0.2	0.32	3.79	10.23	5.79
1	421000	Jingzhou	26.62	-3.88	-0.45	0.87	5.22	8.25	4.6
1	421100	Huanggang	46.75	2.83	2.37	1.12	9.01	13.43	4.71
1	429004	Xiantao	44	9.75	1.94	-2.61	0.53	16.13	6.81
1	430100	Changsha	7.5	-1.33	2.88	0.51	-3.07	-2.97	-1.66
1	430200	Zhuzhou	18	-1.22	4.43	-1.54	1.69	-0.6	-1.41
1	430300	Xiangtan	9	11.07	5.23	-2.64	0.83	-14.65	-1.16
1	430600	Yueyang	11.33	-0.45	4.34	1.5	1.02	-0.76	-1.46
1	431000	Chenzhou	11	-1.68	-2.09	2.47	1.85	-0.8	-1.54
1	431100	Yongzhou	3	-1.8	-2.28	1.4	-0.02	-2.4	-1.48
1	431200	Huaihua	7.67	-3.16	0.45	1.56	0.32	-2.51	-2.08
1	431300	Loudi	5.67	-2.63	3.14	-1.56	-0.23	-3.71	-1.98
1	440100	Guangzhou	14.14	-3.07	-0.37	5.91	-1.59	-0.36	-0.39
1	440200	Shaoguan	0.33	10.22	-2.45	-1.74	-0.82	-15.36	-0.52
1	440300	Shenzhen	6.33	-3.12	-1.31	5.12	-2.44	-2.56	-0.39
1	440400	Zhuhai	2.25	-0.46	-2.5	-2.84	-1.83	-2.22	-0.15
1	440600	Foshan	4.33	-1.16	-2.28	0.35	-2.61	-2.7	-0.34
1	440800	Zhanjiang	4.5	-2.83	-2.13	0.93	0.14	-4.12	-0.88
1	441200	Zhaoqing	5	-1.75	-2.44	-1.71	1.49	-2.68	-0.75
1	441300	Huizhou	2.4	-2.57	-2.18	-0.64	-0.9	-2.79	-0.37
1	441700	Yangjiang	2.33	0.99	-2.37	-3.39	1.13	-5.37	-0.49
1	441800	Qingyuan	5	1.53	-2.91	-1.99	1.41	-3.66	-0.21
1	442000	Zhongshan	8	2.77	-4.46	-1.14	-0.72	-2.22	-0.21
1	450200	Liuzhou	4.5	-1.37	-2.07	-1.56	1.04	-2.27	-0.81
1	450300	Guilin	8	-0.15	-2.19	0.66	0.8	-4.24	-0.33
1	450400	Wuzhou	3	10.08	-2.45	-1.76	-0.45	-15.36	-0.53
1	450500	Beihai	1.83	1.16	-2.05	-3.5	0.73	-5.7	-0.46
1	451000	Baise	1	-2.01	-2.19	-1.87	0.17	-4.34	-0.8
1	451200	Hechi	5	-1.91	-2.55	-1.85	1.79	-4.01	-0.83
1	460100	Haikou	2	-0.31	-2.45	-2.86	0.34	-2.04	-0.79
1	460200	Sanya	6	10.97	-1.48	-1.07	-0.26	-14.61	-0.37
1	500000	Chongqing	6.63	-7.65	0.58	3.14	-2.2	1	0.08
1	510100	Chengdu	8.86	-3.77	-0.92	5.45	-1.11	-3.01	-0.12
1	510600	Deyang	6	-0.93	-2.32	-1.56	1.26	-2.11	0.29
1	510700	Mianyang	4.5	-0.74	-2.47	0.38	-0.28	-4.05	0.19
1	510900	Suining	4	10.03	-2.27	-1.75	0.2	-15.51	-0.21
1	511600	Guangan	5.5	-1.84	-2.27	-1.81	0.27	-3.59	0.4
1	511700	Dazhou	7	0.9	-2.62	0.67	2.05	-4.68	-0.6
1	511800	Yaan	2	0.05	2.95	-3.46	-0.76	-5.38	-0.84
1	520100	Guiyang	0	-3.06	-2.26	-0.17	-0.87	-2.14	-1.52
1	520600	Tongren	1	-2.91	0.34	-2.11	-0.92	-3.02	-1.86
1	522700	Qiannan	3	-3.12	3.28	-2.14	-0.4	-1.89	-1.77
1	530100	Kunming	7.33	-6.04	-2.65	0.68	-3.19	5.42	-0.38
1	530700	Lijiang	5	-1.57	-1.16	-2.27	-0.22	-3.13	-0.06
1	532800	Xishuangbanna	11	2.57	-0.75	-0.95	-0.84	-3.14	0.08
1	610100	Xian	10	-8.13	1.89	3.3	-3.34	5.65	-1.84
1	610400	Xianyang	4	-2.38	3.02	-2.89	1.03	-3.19	-1.59
1	620100	Lanzhou	14	2.46	-0.13	-1.67	1.39	-0.75	-1.65
1	620400	Baiyin	0	-2.26	-2.99	-3.61	-0.32	-3	-1.72
1	640100	Yinchuan	10	-6.14	0.97	-1.29	-1.73	5.43	-1.14
1	640500	Zhongwei	1	-10.12	-2.17	-2.27	0.01	5.11	-1.29
1	650100	Urumqi	3	0.12	-3.2	-1.11	0.03	-2.55	-0.91
1	810000	Hongkong	5	10.94	-1.28	0.68	-2.35	-13.18	-0.55
1	820000	Macau	2.5	10.86	-2.05	-1.08	-1.23	-14.64	-1.19
Week	City Code	City	growth rates	ILI	non-Hubei flow	lowest temperature
2	110000	Beijing	1.56	0.08	-0.16	-0.46
2	120000	Tianjin	1.96	-0.02	-0.07	0.15
2	130100	Shijiazhuang	1.3	-0.36	-0.1	0.16
2	130200	Tangshan	1.71	0.31	0.05	-0.57
2	130400	Handan	2.14	-0.33	0.08	0.04
2	130500	Xingtai	1.71	-0.07	-0.05	0.1
2	130600	Baoding	0.64	-0.09	-0.33	-0.56
2	130700	Zhangjiakou	1.17	-0.08	0.11	-0.61
2	130800	Chengde	2	0.02	-0.06	-0.63
2	130900	Cangzhou	0.29	-0.33	-0.11	-0.6
2	131000	Langfang	0.67	-0.08	0.15	-0.56
2	131100	Hengshui	0.75	-0.4	0.06	-0.18
2	140100	Taiyuan	2.33	-0.1	0.23	-0.59
2	140200	Datong	0.8	-0.45	-0.15	-0.57
2	140300	Yangquan	3	-0.35	0.22	-0.6
2	140400	Changzhi	0.67	-0.02	-0.05	-0.62
2	140600	Shuozhou	0.33	0.2	-0.04	-0.72
2	140700	Jinzhong	2	-0.04	0.09	-0.62
2	140800	Yuncheng	1.12	-0.4	0.11	0.12
2	141000	Linfen	1	-0.04	-0.22	0.12
2	141100	Luliang	0.2	-0.03	0.08	-0.62
2	150100	Hohhot	2.5	0.32	-0.07	-0.54
2	150200	Baotou	2	0.02	-0.08	-0.51
2	150400	Chifeng	1	-0.36	-0.01	-0.6
2	150500	Tongliao	1	-0.04	-0.04	-0.57
2	150600	Ordos	2.67	-0.1	0.04	-0.73
2	150700	Hulunbuir	3	-0.2	0.49	1.31
2	150800	Bayannur	1	-0.39	0.01	-0.85
2	150900	Wulanchabu	0.5	-0.48	0.07	-0.54
2	152500	Xilinguole	0	-0.69	0.23	-0.54
2	210100	Shenyang	1.62	0.03	0.1	-0.6
2	210200	Dalian	1.17	0.54	-0.16	-0.61
2	210500	Benxi	0	-0.08	-0.03	-0.67
2	210600	Dandong	0.4	0.02	0.01	-0.65
2	210700	Jinzhou	0.75	-0.03	0.15	-0.7
2	210800	Yingkou	0	-0.48	-0.11	-0.79
2	211000	Liaoyang	1	-0.41	-0.11	-0.79
2	211100	Panjin	2.67	1.96	-0.04	-0.72
2	211200	Tieling	0.5	-0.48	0.13	-0.6
2	211300	Chaoyang	0.25	-0.21	-0.19	-0.83
2	211400	Huludao	0.75	-0.02	-0.11	-0.64
2	220100	Changchun	14.5	-3.09	-0.25	15.18
2	220200	Jilin	1	-0.54	-1.45	3.28
2	220300	Siping	9	1.38	0.08	2.87
2	220500	Tonghua	1	-0.36	-0.02	-0.64
2	220700	Songyuan	0	-0.72	-0.06	-0.1
2	222400	Yanbian	1.5	-0.02	0.16	-0.61
2	230100	Harbin	4.47	2.02	-0.23	0.6
2	230300	Jixi	13.5	0.56	2.97	6.04
2	230400	Hegang	1	-0.24	0.09	-0.39
2	230500	Shuangyashan	35	3.63	2.7	23.58
2	230600	Daqing	1	-0.38	-0.05	-0.12
2	230800	Jiamusi	0.62	-0.53	0.01	0.07
2	230900	Qitaihe	2.33	-0.38	0.2	0.2
2	231000	Mudanjiang	9	0.63	0.77	3.77
2	231200	Suihua	2.45	0.25	-0.62	1.62
2	232700	Daxinganling	0	-0.26	-0.2	-0.77
2	310000	Shanghai	1.31	-0.02	-0.08	0.1
2	320100	Nanjing	1.45	0.21	-0.07	-0.04
2	320200	Wuxi	1.73	0.06	-0.09	0.11
2	320300	Xuzhou	1.45	0.1	-0.54	0.28
2	320400	Changzhou	1.23	-0.36	0.1	0.03
2	320500	Suzhou	1.23	-0.34	-0.18	0.02
2	320600	Nantong	2.11	-0.03	-0.16	0.1
2	320700	Lianyungang	1.88	-0.46	-0.09	0.15
2	320800	Huaian	2.7	1.78	-0.27	-0.14
2	320900	Yancheng	1	-0.12	-0.48	-0.06
2	321000	Yangzhou	1.29	-0.52	-0.38	0.06
2	321100	Zhenjiang	3.5	0.04	0.07	-0.22
2	321200	Taizhou	1.42	-0.36	-0.17	0.02
2	321300	Suqian	0.71	-0.14	0.01	-0.83
2	330100	Hangzhou	0.9	-0.15	-0.12	0
2	330200	Ningbo	2.2	1.88	0.03	-0.14
2	330300	Wenzhou	0.88	-0.1	0.02	-0.19
2	330400	Jiaxing	1.46	-0.02	0.46	-0.1
2	330500	Huzhou	0.5	0.25	-0.37	-0.33
2	330600	Shaoxing	0.5	0.02	0.08	-0.69
2	330700	Jinhua	0.81	-0.19	-0.11	-0.77
2	330800	Quzhou	0.3	0.4	-0.41	-0.84
2	330900	Zhoushan	0	-0.23	0.05	0.05
2	331000	Taizhou	0.76	-0.08	0.01	-0.21
2	331100	Lishui	1.29	-0.35	-0.13	0.08
2	340100	Hefei	1.48	0.01	-0.26	0.13
2	340200	Wuhu	0.93	-0.02	-0.06	0.11
2	340300	Bengbu	5.21	0	0.56	0.12
2	340400	Huainan	1.33	-0.02	-0.07	0.11
2	340500	Maanshan	1.14	-0.06	0.2	0.06
2	340600	Huaibei	10	-0.01	1.21	0.21
2	340700	Tongling	0.57	-0.09	-0.1	0.12
2	340800	Anqing	1.83	-0.02	-0.07	0.11
2	341000	Huangshan	0	-0.12	0.01	0.11
2	341100	Chuzhou	2.33	0.02	0.27	-0.19
2	341200	Fuyang	1.86	0.01	-0.26	0.13
2	341300	Suzhou	1.7	0.01	-0.26	0.09
2	341500	Liuan	4.57	-0.01	0.14	0.15
2	341600	Bozhou	2.74	-0.03	0.02	0.11
2	341700	Chizhou	2.33	-0.1	-0.06	0.12
2	341800	Xuancheng	0.25	-0.13	0.13	-0.46
2	350100	Fuzhou	0.89	-0.14	0.13	-0.68
2	350200	Xiamen	1	0.23	-0.38	-0.76
2	350300	Putian	1	-0.07	-0.29	-0.52
2	350400	Sanming	0.2	0.56	-0.5	-0.57
2	350500	Quanzhou	0.86	-0.14	-0.13	-0.63
2	350600	Zhangzhou	1	0.04	-0.05	-0.63
2	350700	Nanping	3	0.2	0.4	-0.11
2	350800	Longyan	3	0.2	0.27	0.03
2	350900	Ningde	0.88	-0.53	0.18	0.06
2	360100	Nanchang	1.46	-0.38	0	0.13
2	360200	Jingdezhen	0.33	-0.38	0.02	0.09
2	360300	Pingxiang	2.29	-0.41	0.03	-0.01
2	360400	Jiujiang	1.29	-0.43	0.1	0.04
2	360500	Xinyu	2.19	-0.11	0.21	-0.24
2	360600	Yingtan	1.5	0	0.01	-0.28
2	360700	Ganzhou	1.19	-0.74	-0.51	0.63
2	360800	Gian	1.14	-0.22	0	-0.15
2	360900	Yichun	1.38	-0.19	-0.12	0.15
2	361000	Fuzhou	2.93	-0.49	0.37	-0.13
2	361100	Shangrao	6.17	1.28	0.59	0.1
2	370100	Jinan	1.44	-0.18	-0.16	0.03
2	370200	Qingdao	1.05	-0.36	-0.01	0.08
2	370300	Zibo	0.88	-0.03	-0.27	-0.61
2	370400	Zaozhuang	1.11	-0.4	0.11	0.12
2	370600	Yantai	0.72	-0.17	-0.14	-0.18
2	370700	Weifang	2.38	0.44	-0.19	-0.59
2	370800	Jining	3.38	0.34	0.3	-0.19
2	370900	Taian	5.67	0.29	0.5	0.34
2	371000	Weihai	0.58	-0.42	-0.03	0.17
2	371100	Rizhao	0.56	-0.4	-0.05	0.16
2	371300	Linyi	0.75	0.16	-0.3	0.06
2	371400	Dezhou	0.69	-0.11	-0.15	-0.67
2	371500	Liaocheng	1.86	-0.36	-0.1	0.11
2	371600	Binzhou	0.22	-0.03	0.08	-0.62
2	371700	Heze	0.86	-0.5	-0.38	0.09
2	410100	Zhengzhou	1.38	-0.14	-0.08	0.17
2	410200	Kaifeng	2.33	-0.07	-0.02	0.16
2	410300	Luoyang	10.5	2.5	1.87	0.17
2	410400	Pingdingshan	3.6	-0.01	0.1	0.12
2	410500	Anyang	1	-0.32	-0.1	0.05
2	410600	Hebi	0.83	-0.02	0.03	0.07
2	410700	Xinxiang	1.73	0.04	0.06	0.15
2	410800	Jiaozuo	8	1.21	0.67	0.19
2	410900	Puyang	0.67	-0.07	0.15	0.12
2	411000	Xuchang	2.5	0.03	0.07	0.11
2	411100	Luohe	1	-0.41	-0.11	0.17
2	411200	Sanmenxia	0.2	-0.12	0.02	0.08
2	411300	Nanyang	0.93	0.17	-0.31	0.05
2	411400	Shangqiu	1.67	-0.06	-0.37	0.16
2	411500	Xinyang	2.65	-0.02	0.14	0.16
2	411600	Zhoukou	0.69	-0.08	-0.41	0.12
2	411700	Zhumadian	2.53	-0.08	0.14	0.09
2	420100	Wuhan	4.19	0.53	-0.07	0.12
2	420200	Huangshi	2.78	-0.08	0.01	0.16
2	420300	Shiyan	1.64	0.14	-0.01	0.15
2	420500	Yichang	2.67	0	-0.04	0.16
2	420600	Xiangyang	1.93	-0.12	-0.15	0.05
2	420700	Ezhou	1.49	-0.45	0.02	0.14
2	420800	Jingmen	1.49	-0.4	-0.05	0.16
2	420900	Xiaogan	3.08	-0.1	0.13	0.15
2	421000	Jingzhou	3.12	-0.1	0.34	0.18
2	421100	Huanggang	2.36	-0.18	-0.17	0.08
2	421200	Xianning	1.67	-0.01	0.02	0.07
2	421300	Suizhou	3.01	0.39	0.03	0.36
2	422800	Enshi	1.09	-0.1	-0.06	0.16
2	429004	Xiantao	2.47	-0.09	0.2	0.14
2	429005	Qianjiang	5.17	0.09	1.52	0.14
2	429006	Tianmen	1.43	-0.09	0.2	0.14
2	429021	Shennongjia	0.43	-0.26	-0.2	0.1
2	430100	Changsha	2.03	-0.08	-0.14	0.06
2	430200	Zhuzhou	1.5	0.15	0.09	0.11
2	430300	Xiangtan	1.67	0.44	-0.09	0.13
2	430400	Hengyang	0.72	-0.26	-0.36	0.04
2	430500	Shaoyang	1.31	-0.37	-0.12	0.02
2	430600	Yueyang	2.06	-0.27	-0.09	0.1
2	430700	Changde	0.73	-0.32	-0.4	0.01
2	430800	Zhangjiajie	4	0.01	0.23	0.08
2	430900	Yiyang	1.15	-0.05	-0.16	0.18
2	431000	Chenzhou	1.55	-0.03	0.28	0.05
2	431100	Yongzhou	1.83	-0.19	0.02	0.02
2	431200	Huaihua	0.52	-0.39	0.23	0.14
2	431300	Loudi	1.94	-0.08	0.02	0.16
2	433100	Xiangxi	0.6	-0.12	-0.01	0.09
2	440100	Guangzhou	1.8	0.69	-0.44	-0.49
2	440200	Shaoguan	2	0.06	0.12	-0.7
2	440300	Shenzhen	2.36	0.21	-0.15	-0.14
2	440400	Zhuhai	2.61	0.73	0.18	-0.4
2	440500	Shantou	0.83	-0.47	0.11	-0.46
2	440600	Foshan	0.96	-0.16	0.02	-0.48
2	440700	Jiangmen	10	3	0.42	0
2	440800	Zhanjiang	0.89	-0.1	-0.14	-0.44
2	440900	Maoming	1	-0.02	-0.5	-0.4
2	441200	Zhaoqing	1.6	0.02	0.08	-0.62
2	441300	Huizhou	1.83	0.17	0	-0.25
2	441400	Meizhou	1.4	-0.41	0.21	-0.59
2	441500	Shanwei	0.67	-0.48	0.16	-0.31
2	441600	Heyuan	1	-0.36	0.02	-0.58
2	441700	Yangjiang	0.43	0.28	-0.2	-0.53
2	441800	Qingyuan	0.8	-0.25	-0.24	-0.2
2	441900	Dongguan	2.31	-0.02	0.01	-0.37
2	442000	Zhongshan	1.75	-0.01	0.02	-0.14
2	445200	Jieyang	0.17	-0.53	-0.36	-0.48
2	450100	Nanning	0.94	0.04	-0.2	-0.71
2	450200	Liuzhou	1	0.18	-0.17	-0.33
2	450300	Guilin	0.62	-0.22	0	-0.39
2	450400	Wuzhou	0.33	-0.12	-0.23	-0.8
2	450500	Beihai	1.27	-0.23	-0.08	-0.48
2	450600	Fangchenggang	1.14	-0.39	0.2	-0.53
2	450700	Qinzhou	6	0.41	0.5	-0.04
2	450900	Yulin	1	-0.14	0.01	-0.76
2	451000	Baise	1	-0.37	-0.14	-0.37
2	451100	Hezhou	3	-0.36	0.02	-0.68
2	451200	Hechi	1	0.42	0.17	-0.77
2	460100	Haikou	1.67	-0.07	-0.11	-0.49
2	460200	Sanya	1.5	0.01	-0.09	-0.48
2	460400	Danzhou	1.2	-0.16	-0.06	-0.51
2	500000	Chongqing	1.15	-0.23	-0.23	-0.72
2	510100	Chengdu	0.53	-0.26	-0.2	-0.77
2	510400	Panzhihua	10	2.42	0.26	0.38
2	510500	Luzhou	1.6	0.12	0.21	-0.4
2	510600	Deyang	0.83	-0.56	-0.18	-0.21
2	510700	Mianyang	0.89	-0.61	-0.16	0.11
2	510800	Guangyuan	2	2.11	0.23	0.11
2	510900	Suining	0	-0.29	-0.21	-0.73
2	511000	Neijiang	1.83	0.22	0.23	-0.83
2	511100	Leshan	0.5	-0.56	-0.18	-0.21
2	511300	Nanchong	1.73	2.12	0.17	-0.75
2	511400	Meishan	1.5	-0.26	-0.2	-0.77
2	511500	Yibin	0.29	0.22	0.23	-0.83
2	511600	Guangan	1.27	0.04	-0.04	-0.28
2	511700	Dazhou	2.14	-0.48	-0.18	-0.23
2	511800	Yaan	1.5	-0.26	-0.17	0.08
2	511900	Bazhong	3	0.25	-0.18	-0.2
2	512000	Ziyang	0	0.33	0.15	-0.75
2	513200	Aba	0	-0.23	-0.2	0.19
2	513300	Ganzi	2.4	-0.22	-0.2	0.35
2	513400	Liangshan	1.33	-0.22	-0.2	0.35
2	520200	Liupanshui	1.25	-0.11	-0.12	0.09
2	520300	Zunyi	11	5.88	0.27	0.22
2	520500	Bijie	12	3.3	0.25	0.17
2	520600	Tongren	4	0.27	0.28	0.28
2	522300	Qianxinan	2	-0.23	-0.2	0.19
2	522600	Qiandongnan	4	-0.21	-0.13	0.31
2	522700	Qiannan	1	-0.26	-0.2	0.1
2	530100	Kunming	0.68	-0.11	-0.12	0.13
2	530300	Qujing	1	-0.28	-0.19	0.01
2	530400	Yuxi	1.17	-0.27	-0.19	0.1
2	530500	Baoshan	0.5	-0.12	-0.12	0.14
2	530700	Lijiang	0.2	-0.24	-0.23	-0.65
2	530800	Puer	0	-0.5	-0.19	-0.72
2	532500	Honghe	0.25	-0.23	-0.23	-0.72
2	532800	Xishuangbanna	0.27	-0.26	-0.2	0.1
2	532900	Dali	0.83	-0.23	-0.23	-0.72
2	533100	Dehong	0.67	-0.23	-0.23	-0.72
2	540100	Lasa	0	-0.25	0.11	-0.96
2	610100	Xian	2.9	0.09	0	0.11
2	610200	Tongchuan	0.6	-0.61	-0.16	0.15
2	610300	Baoji	2	0.14	-0.1	0.05
2	610400	Xianyang	2.5	0.08	0	0.13
2	610500	Weinan	1.25	0.78	0.18	-0.78
2	610600	Yanan	1.33	-0.3	-0.18	0.17
2	610700	Hanzhong	2.5	-0.48	-0.16	-0.62
2	610800	Yulin.	1	-0.09	0.16	-0.73
2	610900	Ankang	1.1	-0.27	-0.17	0.13
2	611000	Shangluo	2.5	0.21	-0.33	0
2	620100	Lanzhou	1.21	0.17	-0.08	-0.64
2	620300	Jinchang	0	-0.48	-0.17	-0.61
2	620500	Tianshui	4	0.14	-0.1	0.09
2	620700	Zhangye	0	-0.51	-0.2	-0.55
2	620800	Pingliang	0	-0.48	-0.14	-0.57
2	621100	Dingxi	1.5	0.33	0.15	-0.74
2	621200	Longnan	0.33	-0.3	-0.18	0.12
2	630100	Xining	0.88	-0.48	-0.17	-0.61
2	640100	Yinchuan	1.6	-0.12	-0.16	-0.53
2	640300	Wuzhong	0.8	-0.48	-0.14	-0.57
2	640400	Evalution	0	-0.72	-0.39	0.11
2	640500	Zhongwei	1	-0.48	-0.16	-0.62
2	650100	Urumqi	1.67	0.17	0.17	-0.87
2	650400	Turfan	0	-0.16	-0.21	-0.57
2	652900	Aksu	0	-0.08	-0.12	-0.67
2	654000	Yili	0.8	-0.16	-0.2	-0.58
2	810000	Hongkong	1.2	-0.32	-0.24	-0.5
2	820000	Macau	0.6	-0.32	-0.24	-0.5
Week	City Code	City	growth rates	Wuhan flow	Hubei/non-Wuhan flow	non-Hubei flow (previous week)	Hubei/non Wuhan flow (previous week)	population density	per capita income
3	110000	Beijing	0.45	-0.14	-0.17	0.06	-0.01	-0.03	0
3	120000	Tianjin	0.82	-0.13	-0.16	0.07	0.03	0.1	0.01
3	130100	Shijiazhuang	0.23	-0.06	-0.16	0.1	-0.02	0.01	-0.07
3	130200	Tangshan	2	0.16	-0.02	0.18	0.16	0.04	0
3	130300	Qinhuangdao	0.8	0.08	0.12	-0.1	0	-0.05	-0.13
3	130400	Handan	0.6	0.23	-0.22	0.05	0.23	-0.07	-0.04
3	130500	Xingtai	0.25	-0.15	-0.01	0.08	-0.12	0.03	-0.02
3	130600	Baoding	1.86	0.25	-0.16	0.36	-0.01	0.07	0.03
3	130700	Zhangjiakou	2.57	0.25	0.05	0.22	0.04	0	0.05
3	130800	Chengde	0.25	-0.09	-0.15	-0.09	-0.17	-0.11	-0.07
3	130900	Cangzhou	4.4	-0.06	0.09	0.09	0.67	0.08	0.67
3	131000	Langfang	2.33	0.24	-0.09	0.39	0.14	0.01	0.04
3	131100	Hengshui	0.33	0.26	0.02	0.13	-0.05	-0.16	-0.03
3	140100	Taiyuan	1	-0.1	-0.08	0.09	-0.01	0.05	-0.02
3	140200	Datong	0.75	-0.11	0.11	-0.05	0.02	-0.1	-0.07
3	140300	Yangquan	0	0.08	-0.11	-0.12	0.03	-0.09	-0.13
3	140400	Changzhi	1.5	-0.07	0.07	-0.01	0.49	-0.05	0.18
3	140500	Jincheng	0	0.06	-0.14	-0.19	-0.11	-0.09	-0.04
3	140600	Shuozhou	3	0.22	0.33	0.03	0.29	0.61	0
3	140700	Jinzhong	0.44	-0.12	0.02	0.23	-0.04	-0.14	-0.1
3	140800	Yuncheng	0.22	-0.13	0.01	0.08	-0.16	-0.1	-0.04
3	140900	Xinzhou	1.33	0.14	-0.01	0.18	-0.11	0.05	0.01
3	141000	Linfen	0	-0.12	-0.17	0.08	0.09	-0.12	-0.01
3	141100	Luliang	0	-0.16	0.07	0.13	-0.16	0.19	-0.08
3	150100	Hohhot	0	-0.08	0.05	-0.07	0.18	-0.28	-0.03
3	150200	Baotou	0.33	-0.03	-0.14	-0.09	0.14	-0.12	0.04
3	150300	Wuhai	0	-0.06	0.17	-0.19	-0.16	-0.21	-0.06
3	150400	Chifeng	1.5	-0.14	0.08	-0.05	0.3	0.46	-0.05
3	150500	Tongliao	4	0.58	-0.09	0.03	0.55	0.97	0.06
3	150600	Ordos	0	-0.21	0	-0.06	-0.13	-0.1	-0.03
3	150700	Hulunbuir	0.33	0.21	0.07	-0.1	-0.24	0.03	-0.18
3	150800	Bayannur	1	-0.29	-0.03	-0.06	0.4	0.26	0.12
3	150900	Wulanchabu	0	-0.15	0	0.27	-0.13	-0.3	-0.07
3	210100	Shenyang	0.38	0.15	-0.1	0.13	-0.07	0.01	-0.08
3	210200	Dalian	0.43	0.08	0.09	-0.08	-0.01	-0.06	-0.1
3	210300	Anshan	0	0.1	-0.13	0.1	-0.13	-0.09	-0.12
3	210600	Dandong	0	0.18	-0.16	-0.13	-0.2	-0.34	0.03
3	210700	Jinzhou	1.67	0.22	1.34	0.41	-0.1	-0.46	-0.37
3	210900	Fuxin	0.14	0.19	-0.11	-0.12	-0.01	-0.18	-0.02
3	211000	Liaoyang	1	0.12	0.18	0.01	0.01	-0.15	0.16
3	211100	Panjin	0	0.07	-0.18	-0.12	-0.14	-0.1	-0.1
3	211200	Tieling	4	0.2	2.37	0.36	-0.1	-0.62	0.76
3	211300	Chaoyang	0	0.18	-0.17	-0.11	-0.01	-0.18	0
3	211400	Huludao	1.33	0.19	-0.15	-0.11	-0.01	-0.18	0.02
3	220100	Changchun	0.38	0.17	-0.13	0.12	-0.07	-0.06	-0.07
3	220200	Jilin	0	0.1	-0.09	0.06	-0.18	-0.37	-0.12
3	220300	Siping	0.44	0.14	-0.17	0.08	-0.14	-0.15	-0.02
3	220400	Liaoyuan	0.2	0.08	-0.2	-0.23	0	-0.18	-0.14
3	220500	Tonghua	1	0.19	0.02	-0.12	-0.09	0.24	-0.02
3	222400	Yanbian	0	-0.14	-0.05	-0.09	-0.15	-0.05	-0.06
3	230100	Harbin	0.92	0.17	-0.1	0.13	-0.05	-0.12	-0.06
3	230200	Qiqihar	0.38	0.18	0.03	-0.12	0.03	-0.07	-0.02
3	230300	Jixi	0.56	0.16	0.13	-0.25	-0.09	-0.22	0.05
3	230400	Hegang	3	0.15	1.7	-0.23	0.1	-0.28	0.6
3	230500	Shuangyashan	0.34	-0.17	-0.19	-0.21	0.06	0.03	-0.04
3	230600	Daqing	0.83	0.09	-0.03	-0.1	-0.01	0.2	-0.04
3	230800	Jiamusi	0.4	-0.07	0.88	-0.18	0.07	-0.49	-0.54
3	230900	Qitaihe	0.86	0.18	0.12	-0.23	-0.09	0.16	0
3	231000	Mudanjiang	0.22	0.19	-0.12	-0.01	-0.17	-0.13	-0.06
3	231100	Heihe River	12	0.47	5.21	-0.12	0.62	3	1.36
3	231200	Suihua	0.56	-0.15	0.02	0.19	-0.04	-0.23	-0.03
3	310000	Shanghai	0.35	-0.14	-0.17	-0.01	0.01	0.05	0
3	320100	Nanjing	1.06	-0.13	-0.16	0.07	0.03	0.1	0.01
3	320200	Wuxi	1.05	-0.02	-0.16	0.1	0.09	0.09	0.02
3	320300	Xuzhou	0.93	-0.12	-0.11	0.24	0	-0.06	-0.03
3	320400	Changzhou	0.88	-0.12	-0.14	0.07	0	0.1	0.01
3	320500	Suzhou	0.43	-0.14	-0.17	-0.01	0.01	0.05	0
3	320600	Nantong	0.53	-0.13	-0.16	0.01	-0.02	0.06	0
3	320700	Lianyungang	1.4	-0.12	-0.09	0.08	-0.07	0.05	0.01
3	320800	Huaian	0.7	-0.05	-0.13	0.06	0.07	-0.05	-0.05
3	320900	Yancheng	1.25	-0.02	-0.11	0.31	0.02	0.06	-0.01
3	321000	Yangzhou	0.33	-0.12	-0.11	0.07	-0.01	0.02	0
3	321100	Zhenjiang	0.43	-0.05	-0.12	0.07	-0.02	-0.03	0.02
3	321200	Taizhou	0.47	-0.13	-0.12	0.04	-0.01	-0.01	0
3	321300	Suqian	0	-0.13	-0.09	0.03	-0.13	0.05	-0.04
3	330100	Hangzhou	0.27	-0.11	-0.16	0.06	0.06	-0.04	0
3	330200	Ningbo	0.19	-0.12	-0.16	0.06	0.03	-0.02	0.02
3	330300	Wenzhou	0.39	-0.13	-0.17	0.07	0.05	0.02	0
3	330400	Jiaxing	0.37	-0.13	-0.14	0.1	0.04	0.11	0
3	330500	Huzhou	0.33	0.05	-0.08	-0.01	0.01	-0.02	-0.01
3	330600	Shaoxing	0.73	-0.12	-0.12	0.08	0	0.02	-0.02
3	330700	Jinhua	0.33	-0.12	-0.15	0.07	0.07	-0.04	-0.03
3	330800	Quzhou	2	0.2	0.14	0.13	0.06	-0.07	0.05
3	331000	Taizhou	0.31	-0.11	-0.12	0.08	-0.01	0.02	-0.03
3	331100	Lishui	0.11	0.08	-0.15	-0.11	-0.13	-0.04	-0.1
3	340100	Hefei	0.78	-0.14	-0.16	0.2	0.03	0.02	-0.01
3	340200	Wuhu	0.31	-0.14	-0.16	0.07	-0.02	0.02	-0.02
3	340300	Bengbu	0.79	0.14	0.02	0.14	-0.14	0.05	-0.12
3	340400	Huainan	1.25	-0.15	-0.13	0.1	-0.04	0.15	-0.01
3	340500	Maanshan	0.25	-0.07	0.02	0.12	-0.17	-0.06	-0.06
3	340600	Huaibei	0.15	-0.15	0.08	-0.04	-0.18	-0.03	-0.09
3	340700	Tongling	0.75	-0.08	-0.08	-0.04	-0.07	0.07	-0.03
3	340800	Anqing	0.36	-0.14	-0.17	0.07	0.07	-0.04	-0.07
3	341100	Chuzhou	0.29	0.28	-0.1	0.08	-0.2	-0.1	-0.01
3	341200	Fuyang	0.61	-0.15	-0.19	0.22	0.03	-0.07	-0.06
3	341300	Suzhou	0.71	-0.13	0	0.26	-0.08	0.04	-0.03
3	341500	Liuan	0.62	-0.07	-0.2	0.06	0.09	-0.04	0.08
3	341600	Bozhou	0.65	0.23	-0.12	0.15	-0.11	0.02	-0.03
3	341700	Chizhou	0.86	-0.04	-0.09	-0.07	-0.13	0.11	0.21
3	341800	Xuancheng	1	0.17	-0.1	0.17	0	-0.15	-0.1
3	350100	Fuzhou	0.36	-0.13	-0.16	0.11	0.03	0.02	-0.01
3	350200	Xiamen	1.1	0.01	-0.14	0.11	0.04	0.11	0.02
3	350300	Putian	0.45	-0.1	-0.1	0.07	-0.01	0.03	-0.03
3	350400	Sanming	0.5	-0.1	-0.11	0.1	-0.03	-0.12	-0.03
3	350500	Quanzhou	0.22	-0.13	-0.16	0.07	0.03	-0.05	-0.02
3	350600	Zhangzhou	0.38	-0.1	-0.13	0.09	0.05	-0.07	-0.03
3	350700	Nanping	0.89	-0.09	0.09	0.15	-0.12	-0.05	0.04
3	350800	Longyan	0.67	-0.1	0.09	0.09	-0.12	0.03	-0.02
3	350900	Ningde	1.29	-0.1	0.15	0.11	0.21	-0.08	0.05
3	360100	Nanchang	0.58	-0.13	-0.16	0.07	0.03	0.02	-0.01
3	360200	Jingdezhen	1	-0.06	0.14	0.04	0.06	-0.04	-0.06
3	360300	Pingxiang	0.44	-0.06	-0.08	-0.05	0.03	-0.02	-0.05
3	360400	Jiujiang	0.36	-0.11	-0.17	0.11	0.08	-0.1	-0.05
3	360500	Xinyu	0.63	0.12	-0.04	-0.04	-0.14	-0.07	-0.02
3	360600	Yingtan	1.33	-0.05	0.02	0.01	0.49	-0.04	0.02
3	360700	Ganzhou	0.53	-0.13	-0.23	0.07	0.08	-0.1	-0.01
3	360800	Gian	0.62	-0.13	-0.16	0.11	0.06	-0.08	-0.07
3	360900	Yichun	1.08	0.13	-0.14	0.08	0.06	-0.04	-0.07
3	361000	Fuzhou	0.37	-0.13	-0.16	0.11	0.03	-0.1	-0.03
3	361100	Shangrao	0.49	-0.13	-0.21	0.04	0.02	-0.07	-0.01
3	370100	Jinan	0.35	0.15	-0.14	0.12	-0.09	-0.07	-0.08
3	370200	Qingdao	0.55	-0.11	-0.16	0.06	-0.03	-0.02	0.02
3	370300	Zibo	1.86	0.04	0.04	0.12	0.08	-0.01	0.09
3	370400	Zaozhuang	0.4	0.13	0.05	0.17	0	-0.12	-0.1
3	370600	Yantai	1.15	0.17	-0.06	0.14	0.05	0.06	-0.07
3	370700	Weifang	0.74	-0.03	-0.16	0.12	-0.02	0.03	0.06
3	370800	Jining	0.41	0.12	-0.11	0.15	-0.11	-0.02	-0.11
3	370900	Taian	0.71	0.13	0	0.13	0	-0.11	-0.1
3	371000	Weihai	0.73	-0.06	-0.11	-0.05	-0.07	0.08	0.04
3	371100	Rizhao	0.2	0.09	-0.13	-0.11	0.04	0	-0.13
3	371300	Linyi	0.8	0.26	-0.12	0.08	-0.07	0.01	0
3	371400	Dezhou	0.73	-0.11	0.1	0.03	0.04	0.06	-0.05
3	371500	Liaocheng	1.38	0.15	-0.05	0.15	-0.06	0.06	-0.08
3	371600	Binzhou	1.5	0.04	0.02	0.14	-0.04	-0.1	0.05
3	371700	Heze	0.83	-0.15	-0.13	0.25	0	0.02	-0.08
3	410100	Zhengzhou	0.48	-0.14	-0.16	0.02	0.04	0.06	-0.02
3	410200	Kaifeng	0.36	-0.14	0.08	0.08	0.03	-0.05	-0.07
3	410300	Luoyang	0.29	-0.06	-0.15	0.09	0	-0.05	0.03
3	410400	Pingdingshan	0.31	-0.08	-0.16	0.08	-0.01	0.01	-0.05
3	410500	Anyang	0.5	-0.11	0.08	0.08	-0.03	-0.04	0.18
3	410600	Hebi	1.6	-0.08	0.06	0.06	-0.07	0.09	-0.03
3	410700	Xinxiang	0.54	-0.15	-0.13	0.08	0	0.03	-0.07
3	410800	Jiaozuo	0.69	-0.11	-0.06	0.1	-0.08	0.12	0.06
3	410900	Puyang	4	0.2	0.33	0.21	0.42	0.68	0.17
3	411000	Xuchang	0.45	-0.05	-0.12	0.09	0	0.08	0
3	411100	Luohe	0.54	-0.08	-0.09	-0.05	0	0.11	0.17
3	411200	Sanmenxia	0	-0.09	-0.09	-0.08	0.01	-0.12	0.02
3	411300	Nanyang	0.49	-0.13	-0.08	0.04	0.06	-0.11	-0.07
3	411400	Shangqiu	0.36	-0.14	-0.18	0.14	0	-0.08	-0.02
3	411500	Xinyang	0.53	-0.14	-0.17	0.04	0.09	-0.04	-0.07
3	411600	Zhoukou	0.38	-0.15	-0.18	0.14	0.03	-0.09	-0.02
3	411700	Zhumadian	0.41	-0.13	-0.2	0.04	0.06	0.04	-0.03
3	420100	Wuhan	2.71	0.69	0.24	0.04	0.02	0.57	0.03
3	420200	Huangshi	0.66	0.09	-0.02	-0.04	0.02	-0.09	0
3	420300	Shiyan	0.78	0.07	-0.11	-0.06	0.14	0.39	-0.05
3	420500	Yichang	0.6	0.09	0	-0.04	0.06	-0.21	-0.01
3	420600	Xiangyang	0.49	0.09	-0.03	-0.03	0.05	-0.2	-0.03
3	420700	Ezhou	2.32	0.48	0.08	0.08	0.02	0.3	0.47
3	420800	Jingmen	1.15	0.09	0.13	-0.04	0.07	-0.18	0
3	420900	Xiaogan	0.54	0.04	-0.07	0.07	0.02	-0.1	-0.06
3	421000	Jingzhou	0.85	0.09	-0.05	0.04	0.07	-0.18	-0.07
3	421100	Huanggang	0.68	0.1	-0.19	0.04	0.05	-0.11	-0.01
3	421200	Xianning	1.04	0.2	-0.11	-0.02	0.08	-0.12	-0.04
3	421300	Suizhou	0.42	0.09	-0.12	-0.04	0.05	-0.14	0.18
3	422800	Enshi	0.98	0.05	-0.16	-0.06	0.15	0.43	-0.07
3	429004	Xiantao	0.89	0.09	-0.07	-0.08	0.03	-0.01	0.02
3	429005	Qianjiang	0.48	-0.08	-0.08	-0.07	0.03	0.05	-0.03
3	429006	Tianmen	2.64	0.43	0.31	-0.01	0.03	0.5	0.18
3	429021	Shennongjia	0	-0.21	-0.17	-0.07	-0.1	-0.21	-0.06
3	430100	Changsha	0.39	-0.14	-0.17	0.03	0.02	0.02	0
3	430200	Zhuzhou	1.15	-0.11	-0.16	0.08	0.07	-0.04	0.05
3	430300	Xiangtan	0.6	-0.11	-0.11	0.08	0	0.02	-0.03
3	430400	Hengyang	0.17	-0.14	-0.17	0.07	0.07	-0.04	-0.07
3	430500	Shaoyang	0.36	-0.13	-0.17	0.07	0.05	-0.05	-0.07
3	430600	Yueyang	0.6	-0.11	-0.13	0.07	0.06	-0.04	-0.05
3	430700	Changde	0.52	-0.11	-0.15	0.07	0.05	-0.04	-0.05
3	430800	Zhangjiajie	0	-0.09	-0.11	-0.1	0.08	-0.27	-0.07
3	430900	Yiyang	0.7	-0.14	-0.17	0.07	0.07	-0.04	-0.07
3	431000	Chenzhou	0.59	-0.11	-0.15	0.08	0.08	-0.09	-0.04
3	431100	Yongzhou	0.23	-0.13	-0.21	0.07	0.06	-0.1	-0.01
3	431200	Huaihua	0.08	-0.1	-0.16	0.05	0.03	-0.27	-0.01
3	431300	Loudi	0.61	-0.13	-0.12	0.08	0.03	-0.04	-0.06
3	433100	Xiangxi	0	-0.05	-0.18	-0.09	0.09	-0.31	-0.08
3	440100	Guangzhou	0.25	-0.14	-0.17	0.06	-0.01	-0.03	0
3	440200	Shaoguan	1	-0.1	-0.16	0.21	0.05	-0.14	0.18
3	440300	Shenzhen	0.29	-0.14	-0.17	-0.01	0.01	0.05	0
3	440400	Zhuhai	0.38	-0.12	-0.14	0.06	0.03	0.08	0
3	440500	Shantou	0.3	-0.16	-0.17	0.08	-0.01	0.08	-0.08
3	440600	Foshan	1	-0.13	-0.16	0.07	0.03	0.1	0.01
3	440700	Jiangmen	1.1	-0.11	-0.09	0.09	0.1	-0.03	0
3	440800	Zhanjiang	0.38	-0.16	-0.16	0.03	0.09	0.05	-0.07
3	440900	Maoming	2.33	0.18	-0.09	0.37	0.05	0.13	0.59
3	441200	Zhaoqing	0.38	-0.09	0.1	0.08	0.01	-0.07	-0.05
3	441300	Huizhou	0.77	-0.12	-0.16	0.04	0.07	-0.03	-0.02
3	441400	Meizhou	0.29	-0.13	0.02	0.02	-0.18	-0.1	-0.03
3	441500	Shanwei	0	-0.11	-0.04	0.1	-0.03	0.01	-0.02
3	441600	Heyuan	1	-0.01	-0.17	0.09	0.03	-0.08	-0.01
3	441700	Yangjiang	0	-0.06	0.1	-0.05	0.01	-0.07	-0.05
3	441800	Qingyuan	0.5	-0.14	-0.18	0.07	0.08	-0.1	-0.07
3	441900	Dongguan	0.54	-0.13	-0.17	0.09	0	0.09	0
3	442000	Zhongshan	0.64	-0.13	-0.16	0.12	0.03	0.1	0
3	445100	Chaozhou	0	-0.11	-0.15	-0.07	-0.15	0.11	-0.09
3	445200	Jieyang	1	0.24	-0.09	0.22	-0.1	0.01	-0.05
3	450100	Nanning	1.07	-0.11	-0.14	0.07	0.05	-0.04	-0.05
3	450200	Liuzhou	0.22	-0.07	-0.11	-0.04	0.02	-0.08	0
3	450300	Guilin	0.3	-0.13	-0.18	0.12	0.02	-0.08	-0.06
3	450400	Wuzhou	0	-0.11	-0.09	-0.04	-0.13	-0.13	-0.08
3	450500	Beihai	0.64	-0.03	0.1	-0.05	0.02	-0.07	0
3	450600	Fangchenggang	0.25	0.13	-0.1	-0.22	-0.14	0	-0.06
3	450700	Qinzhou	0.17	-0.08	0.03	0.1	-0.16	-0.08	-0.05
3	450800	Guigang	0.14	-0.16	-0.02	0.08	-0.06	-0.13	-0.1
3	450900	Yulin	0.25	-0.16	0.02	0.08	-0.16	-0.08	-0.04
3	451000	Baise	0	0.18	-0.19	-0.13	-0.06	-0.17	0.07
3	451100	Hezhou	0	-0.1	-0.08	-0.1	-0.13	-0.09	-0.02
3	451200	Hechi	2	0.3	0.22	0.21	0.13	-0.05	0.24
3	451300	Laibin	4.5	0.27	0.28	0.44	0.21	0.2	0.3
3	460100	Haikou	1	-0.08	-0.09	0.02	-0.01	0.12	-0.01
3	460200	Sanya	1.22	-0.01	0.26	0.08	-0.1	-0.11	0.03
3	460400	Danzhou	0.67	-0.03	0.91	0.01	0.01	-0.55	-0.55
3	500000	Chongqing	0.58	-0.08	0.01	-0.1	0.07	-0.09	0.02
3	510100	Chengdu	1	-0.1	-0.09	-0.06	0.03	0.12	0
3	510400	Panzhihua	0.2	0.07	0.11	-0.15	-0.16	-0.32	-0.08
3	510500	Luzhou	0.75	0.2	-0.08	-0.12	0	-0.06	0.02
3	510600	Deyang	1	0.09	-0.06	-0.11	-0.08	0.02	-0.06
3	510700	Mianyang	0.38	0.13	-0.09	-0.12	0	-0.1	0.16
3	510800	Guangyuan	0	0.17	-0.12	-0.15	-0.04	-0.33	0.06
3	511000	Neijiang	0.36	0.16	-0.09	-0.11	-0.02	-0.07	-0.02
3	511100	Leshan	0	-0.07	-0.12	-0.08	0.06	-0.08	-0.04
3	511300	Nanchong	0.26	-0.1	-0.12	-0.08	0.02	0.05	0
3	511400	Meishan	1	0.14	-0.09	-0.08	-0.04	-0.02	-0.07
3	511500	Yibin	1	0.13	0.12	-0.13	-0.15	-0.08	0.18
3	511600	Guangan	0.21	-0.12	-0.1	-0.07	-0.01	0.03	-0.06
3	511700	Dazhou	0.87	-0.1	-0.14	-0.08	0.08	-0.03	-0.01
3	511800	Yaan	0.33	0.2	-0.09	-0.16	0.02	-0.22	0
3	511900	Bazhong	0.27	-0.1	-0.15	-0.08	0.02	-0.09	-0.04
3	513300	Ganzi	2.17	0.06	0.75	-0.1	0.01	0.4	0.03
3	513400	Liangshan	0.75	-0.01	0.11	-0.13	0.31	-0.13	0
3	520100	Guiyang	0.94	-0.09	-0.08	-0.08	0.05	0.05	-0.03
3	520200	Liupanshui	0.2	0.06	0.02	-0.3	0.19	-0.08	-0.13
3	520300	Zunyi	1.45	0.13	-0.07	-0.12	0.01	-0.1	0.16
3	520400	Anshun	0	-0.07	-0.19	-0.2	-0.01	-0.06	-0.08
3	520500	Bijie	0.83	0.18	0.12	-0.12	0.05	-0.1	0.06
3	520600	Tongren	1	-0.1	-0.11	-0.08	0.04	-0.09	-0.01
3	522300	Qianxinan	0.5	0.19	0.12	-0.13	-0.2	-0.13	-0.01
3	522600	Qiandongnan	1.25	-0.1	0.12	-0.09	-0.03	0	0
3	522700	Qiannan	3.33	0.21	0.22	-0.09	0.56	0.62	0.04
3	530100	Kunming	0.53	-0.08	-0.09	-0.08	0.07	-0.03	-0.03
3	530300	Qujing	0.6	-0.1	0.12	-0.08	0.01	-0.07	-0.01
3	530400	Yuxi	0.14	0.07	0.18	-0.16	0	-0.28	-0.08
3	530500	Baoshan	0	0.18	-0.13	-0.3	0	-0.12	0.05
3	530600	Zhaotong	2.25	0.21	0.25	-0.13	0.4	-0.09	0.24
3	530700	Lijiang	0	-0.26	-0.18	-0.18	-0.14	0.05	-0.02
3	530900	Lincang	0	-0.09	-0.11	-0.24	0.16	-0.18	-0.03
3	532500	Honghe	3	0.16	0.37	-0.08	0.16	0.61	0
3	532800	Xishuangbanna	0	-0.21	0.01	-0.21	-0.2	-0.04	-0.06
3	532900	Dali	0.4	-0.1	0.12	-0.12	0.02	-0.08	0.01
3	533100	Dehong	0	0.16	-0.08	-0.33	-0.07	-0.16	0.06
3	610100	Xian	0.59	-0.1	-0.09	-0.06	0.04	0.09	-0.02
3	610200	Tongchuan	0	0.2	-0.17	-0.21	-0.02	-0.09	0.03
3	610300	Baoji	0.12	-0.06	-0.07	-0.08	-0.03	-0.09	0
3	610400	Xianyang	0.2	-0.07	-0.05	-0.08	0.02	-0.02	-0.05
3	610500	Weinan	1	-0.1	0.09	-0.08	0.07	-0.04	0
3	610600	Yanan	0.25	-0.15	-0.19	-0.17	-0.12	0.01	0.01
3	610700	Hanzhong	0	-0.09	0.17	-0.13	-0.03	-0.08	-0.09
3	610800	Yulin.	1	0.08	0.19	-0.16	0.11	-0.19	-0.11
3	610900	Ankang	0.18	-0.11	-0.11	-0.11	0.03	-0.17	-0.08
3	611000	Shangluo	0	-0.1	-0.14	-0.11	-0.02	-0.09	-0.01
3	620100	Lanzhou	0.18	0.1	-0.04	-0.12	-0.04	-0.12	-0.09
3	620400	Baiyin	0	0.18	-0.24	-0.24	-0.17	-0.15	0.06
3	620500	Tianshui	0.25	-0.1	-0.16	-0.08	0.07	-0.12	-0.06
3	621000	Qingyang	0.5	0.01	0.08	-0.12	-0.13	-0.09	0
3	621100	Dingxi	1.33	0.22	-0.11	-0.21	-0.09	0.28	0.22
3	621200	Longnan	0	-0.16	-0.19	-0.23	-0.18	-0.1	0.06
3	622900	Linxia	0	0.19	-0.21	-0.12	-0.16	-0.17	0.03
3	623000	Gannan	1.67	0.3	0.83	-0.12	-0.33	0.27	0.16
3	630100	Xining	0	-0.08	-0.13	-0.09	0.26	-0.09	-0.05
3	640100	Yinchuan	0.31	0.1	-0.01	-0.13	-0.15	0.14	-0.07
3	640200	Shizuishan	0	0.03	0.7	-0.24	-0.07	-0.22	-0.74
3	640300	Wuzhong	4	0.46	0.36	-0.07	0.37	0.87	0.07
3	640500	Zhongwei	0	0.38	-0.2	-0.18	-0.11	0.17	0.08
3	650100	Urumqi	0.5	-0.06	-0.06	-0.11	-0.04	-0.28	-0.02
3	654000	Yili	1.25	-0.31	0	-0.07	0.34	0.52	-0.02
3	810000	Hongkong	2.42	0.08	0.42	-0.13	0.11	0.07	0.55
3	820000	Macau	0	-0.03	0.5	-0.17	0.11	-0.4	-0.28
Week	Cit Code	City	growth rates	non-Hubei flow	Wuhan flow (previous week)	Hubei/non Wuhan flow (previous week)	absolute humidity	percentage of the population aged >=65 years
4	110000	Beijing	0.32	-0.01	0.01	0.01	-0.06	-0.05
4	120000	Tianjin	0.3	0.01	0	0	-0.05	-0.02
4	130100	Shijiazhuang	0.33	-0.02	0	-0.01	-0.05	-0.04
4	130200	Tangshan	0.58	-0.04	0	-0.01	-0.05	-0.04
4	130300	Qinhuangdao	0.25	-0.04	0.02	0	-0.05	-0.06
4	130400	Handan	0	-0.04	0	-0.03	-0.05	-0.04
4	130500	Xingtai	0.33	0.04	0	-0.04	-0.07	-0.06
4	130600	Baoding	0.08	-0.04	0	-0.03	-0.05	-0.04
4	130700	Zhangjiakou	0.17	-0.04	0.02	0	-0.05	-0.06
4	130800	Chengde	0	-0.04	0.03	-0.07	-0.09	-0.06
4	130900	Cangzhou	0.14	-0.02	-0.01	0	-0.07	-0.06
4	131000	Langfang	0.07	-0.02	0	-0.03	-0.06	-0.04
4	131100	Hengshui	0	-0.05	0	0.01	-0.06	-0.06
4	140100	Taiyuan	0.29	-0.01	0	-0.02	-0.07	-0.02
4	140200	Datong	0	-0.06	0.01	0	-0.07	-0.06
4	140400	Changzhi	0	-0.07	-0.03	0.03	-0.08	-0.06
4	140600	Shuozhou	0.33	-0.05	0.04	0.06	-0.05	-0.08
4	140700	Jinzhong	0.12	0	0.01	-0.09	-0.09	-0.03
4	140800	Yuncheng	0	-0.09	-0.02	-0.01	-0.06	-0.05
4	140900	Xinzhou	0	-0.04	0.04	0.02	-0.09	-0.06
4	150200	Baotou	0	-0.02	0.01	-0.04	-0.04	-0.07
4	150400	Chifeng	0.67	-0.05	0.03	0	-0.05	-0.05
4	150500	Tongliao	0.25	-0.04	0.02	-0.04	-0.02	-0.06
4	150700	Hulunbuir	1	-0.07	0.02	0.09	0.57	-0.02
4	150800	Bayannur	1	0.05	0.02	0.05	0.5	-0.02
4	152500	Xilinguole	1.33	0.02	0.02	0.1	0.66	-0.02
4	210100	Shenyang	0	-0.02	-0.01	-0.03	-0.06	-0.04
4	210200	Dalian	0.67	-0.02	0	0.04	-0.06	-0.04
4	210700	Jinzhou	0	-0.04	0.01	-0.2	-0.08	-0.06
4	210900	Fuxin	0	0	0.02	-0.07	-0.09	-0.05
4	211000	Liaoyang	0	-0.04	0.02	-0.17	-0.09	-0.06
4	211200	Tieling	0	-0.03	0.02	-0.2	-0.07	-0.06
4	211400	Huludao	0.25	-0.04	0.02	-0.06	-0.1	-0.05
4	220100	Changchun	0.18	-0.02	-0.02	-0.03	-0.04	-0.04
4	220300	Siping	0.25	-0.05	0.03	-0.04	-0.06	-0.03
4	220400	Liaoyuan	1	0.06	0.02	0.14	0.04	-0.02
4	220500	Tonghua	1	0.07	0.02	0.14	0.03	-0.02
4	220800	Baicheng	0	0.02	0.02	0.14	-0.03	-0.2
4	230100	Harbin	0.47	-0.04	0	-0.02	0.02	-0.04
4	230200	Qiqihar	0.78	-0.03	0.02	0.1	0.36	-0.04
4	230300	Jixi	0.13	0.14	0.02	-0.28	0.01	-0.07
4	230400	Hegang	0	0.02	0.02	-0.5	0.2	-0.06
4	230500	Shuangyashan	0.33	0.15	0.02	-0.08	-0.02	-0.05
4	230600	Daqing	1.6	0	0.02	0.2	0.72	-0.01
4	230800	Jiamusi	0	-0.02	0.02	-0.44	0.26	-0.06
4	230900	Qitaihe	0.17	0.16	0.02	-0.28	-0.01	-0.07
4	231000	Mudanjiang	1	0.07	0.03	0.05	0.04	-0.05
4	231100	Heihe River	0.08	0.05	0.02	-0.49	0.22	-0.06
4	231200	Suihua	0.13	-0.04	0.04	-0.01	-0.05	-0.06
4	310000	Shanghai	0.33	-0.01	0.01	-0.01	-0.06	-0.05
4	320100	Nanjing	0.06	0	0	-0.05	-0.08	-0.05
4	320200	Wuxi	0.2	-0.03	-0.01	-0.03	0.01	-0.05
4	320300	Xuzhou	0.11	-0.02	0	-0.01	-0.06	-0.05
4	320400	Changzhou	0.57	0.37	0.01	-0.01	-0.06	-0.07
4	320500	Suzhou	0.12	0	0	-0.02	-0.08	-0.05
4	320600	Nantong	0.1	-0.02	0	-0.03	-0.06	-0.04
4	320700	Lianyungang	0.14	-0.03	0.16	-0.01	-0.11	-0.04
4	320800	Huaian	0.53	-0.04	0.02	0.18	-0.05	-0.18
4	320900	Yancheng	0.1	-0.01	-0.01	-0.04	-0.06	-0.05
4	321000	Yangzhou	1	0.12	0.01	0.03	0	-0.04
4	321100	Zhenjiang	0	-0.06	0	-0.04	-0.08	-0.05
4	321200	Taizhou	0	-0.06	-0.01	-0.04	-0.06	-0.04
4	330100	Hangzhou	0.21	0.01	0.01	-0.02	-0.08	-0.07
4	330200	Ningbo	0.24	0.01	0	-0.01	-0.07	-0.06
4	330300	Wenzhou	0.11	0.13	-0.02	-0.07	-0.09	-0.09
4	330400	Jiaxing	0.43	0.01	0.01	-0.02	-0.07	-0.05
4	330500	Huzhou	0	-0.06	0.04	-0.01	-0.09	-0.08
4	330600	Shaoxing	0	-0.08	-0.01	-0.03	-0.06	-0.07
4	330700	Jinhua	0	-0.04	0	-0.01	-0.1	-0.08
4	330800	Quzhou	0	0.02	0.03	0	-0.09	-0.1
4	330900	Zhoushan	0	0.06	0.02	-0.07	-0.07	-0.09
4	331000	Taizhou	0.13	-0.01	-0.01	-0.03	-0.07	-0.07
4	331100	Lishui	0	0.14	0.01	-0.13	-0.11	-0.11
4	340100	Hefei	0.16	-0.01	0.01	-0.03	-0.08	-0.05
4	340200	Wuhu	0.5	-0.01	0.02	-0.03	-0.08	-0.04
4	340300	Bengbu	0.24	-0.05	0.01	0.01	-0.08	-0.05
4	340400	Huainan	0.4	-0.06	-0.02	0.17	-0.01	-0.18
4	340500	Maanshan	0.75	-0.04	0.02	0.03	0	-0.04
4	340600	Huaibei	0.67	-0.04	0.04	0	-0.06	-0.05
4	340700	Tongling	0.17	-0.07	-0.01	-0.03	-0.07	-0.04
4	340800	Anqing	0.13	-0.08	-0.02	-0.02	-0.09	-0.04
4	341100	Chuzhou	0	-0.04	-0.02	-0.04	-0.07	-0.05
4	341200	Fuyang	0.22	-0.01	0.01	-0.01	-0.08	-0.05
4	341300	Suzhou	0.17	0.01	0	-0.03	-0.03	-0.05
4	341500	Liuan	0.4	-0.05	0.03	-0.01	-0.06	-0.04
4	341600	Bozhou	0.06	-0.01	0	-0.01	-0.06	-0.05
4	341700	Chizhou	0	0	0.01	-0.05	-0.06	-0.05
4	341800	Xuancheng	0	-0.06	0	-0.04	-0.08	-0.05
4	350100	Fuzhou	0.56	0.03	0.03	-0.01	0.06	-0.01
4	350200	Xiamen	0.09	-0.01	-0.06	-0.02	0	-0.02
4	350300	Putian	0.1	-0.11	-0.01	-0.02	0.01	-0.03
4	350400	Sanming	1	-0.05	0.04	-0.03	-0.08	-0.03
4	350500	Quanzhou	0.5	0.01	0.04	-0.01	0.06	-0.01
4	350600	Zhangzhou	0.33	-0.01	0.01	-0.02	0.13	-0.04
4	350700	Nanping	0	0.04	-0.01	0	-0.14	-0.05
4	350800	Longyan	0	-0.06	0.03	0	-0.14	-0.06
4	350900	Ningde	0.11	-0.09	-0.02	-0.01	-0.12	-0.05
4	360100	Nanchang	0.24	0	0.01	0	-0.09	-0.01
4	360200	Jingdezhen	1	0.3	0.23	-0.05	-0.06	-0.02
4	360300	Pingxiang	0.29	0.03	0.03	0.14	-0.08	-0.2
4	360400	Jiujiang	0.21	-0.08	0.02	0.15	-0.09	-0.03
4	360500	Xinyu	0.16	0.17	0.02	-0.08	-0.13	-0.02
4	360600	Yingtan	0	0.01	-0.02	-0.08	-0.16	-0.05
4	360700	Ganzhou	0	-0.1	0	-0.02	0	-0.03
4	360800	Gian	0.4	-0.1	-0.01	-0.02	0	-0.03
4	360900	Yichun	0.13	-0.05	0.03	-0.02	-0.09	-0.03
4	361000	Fuzhou	0.07	-0.03	-0.01	-0.02	-0.08	-0.04
4	361100	Shangrao	0.03	-0.09	-0.01	-0.02	-0.09	-0.03
4	370100	Jinan	0	-0.02	-0.01	-0.13	-0.53	0.36
4	370200	Qingdao	0.33	0.01	0.02	-0.09	-0.53	0.39
4	370300	Zibo	0.08	-0.03	0.02	0.02	-0.53	0.46
4	370400	Zaozhuang	0.25	-0.04	0.03	0.06	-0.45	0.56
4	370600	Yantai	0.07	-0.03	-0.01	-0.1	-0.55	0.35
4	370700	Weifang	0.21	-0.03	0	-0.11	-0.53	0.38
4	370800	Jining	18.82	0.67	0.01	1.31	7.09	8.23
4	370900	Taian	0.17	-0.05	0.03	0.08	-0.52	0.5
4	371000	Weihai	0	-0.08	-0.05	0.04	-0.57	0.47
4	371100	Rizhao	1	0.04	0.01	0.07	-0.41	0.64
4	371300	Linyi	0.17	-0.03	-0.01	-0.09	-0.45	0.44
4	371400	Dezhou	0.25	-0.01	0	0.02	-0.53	0.51
4	371500	Liaocheng	0	0.01	0	-0.11	-0.54	0.38
4	371600	Binzhou	0.33	0.01	0.02	0.07	-0.52	0.53
4	371700	Heze	0	0.01	-0.01	-0.13	-0.46	0.45
4	410100	Zhengzhou	0.5	0.02	0.02	0.01	-0.05	-0.02
4	410200	Kaifeng	0.2	-0.07	-0.02	-0.01	-0.06	-0.06
4	410300	Luoyang	0.17	-0.05	0	-0.03	-0.05	-0.03
4	410400	Pingdingshan	0.09	-0.07	0	-0.03	-0.05	-0.03
4	410500	Anyang	0.3	0.03	-0.01	-0.04	-0.07	-0.06
4	410600	Hebi	0	0.02	-0.02	-0.03	-0.06	-0.05
4	410700	Xinxiang	0.14	-0.05	0	-0.03	-0.06	-0.04
4	410800	Jiaozuo	0.27	-0.07	-0.02	-0.02	-0.06	-0.04
4	410900	Puyang	0.5	-0.05	0.02	0	-0.04	-0.06
4	411000	Xuchang	0.22	-0.06	0	-0.03	-0.06	-0.04
4	411100	Luohe	0.29	-0.05	0.02	-0.01	-0.05	-0.04
4	411300	Nanyang	0.32	-0.11	0.02	0.13	-0.06	-0.03
4	411400	Shangqiu	0.19	0	0.01	-0.01	-0.06	-0.02
4	411500	Xinyang	0.4	-0.08	-0.02	0.12	-0.01	-0.04
4	411600	Zhoukou	0.78	0.01	0.01	0	0.01	-0.02
4	411700	Zhumadian	0.06	-0.01	0	-0.01	-0.07	-0.04
4	420100	Wuhan	0.38	-0.06	0	0.1	-0.08	-0.06
4	420200	Huangshi	0.18	0	-0.03	0.14	-0.1	-0.05
4	420300	Shiyan	0.36	-0.06	-0.02	0.14	-0.04	-0.04
4	420500	Yichang	0.17	-0.11	-0.03	0.11	-0.1	-0.04
4	420600	Xiangyang	0.22	-0.11	-0.03	0.11	-0.1	-0.04
[truncated: 348 more rows]
